# Supplementary material for: Ambient versus household PM2.5 exposure and socioeconomic disparities in intracerebral hemorrhage burden: a 32-year global analysis (1990–2021) with projections to 2050
Source: Front Public Health. 2025 Jun 18;13:1615934. doi: 10.3389/fpubh.2025.1615934 (PMC12213839; doi:10.3389/fpubh.2025.1615934)
Supplement: Supplementary file 2 [file Data_Sheet_2.xlsx]

## Sheet: Legend
Table S1	Number and Age-Standardized DALYs Rates of Intracerebral Hemorrhage Attributable to PM2.5 by geographic region, with Temporal Trends from 1990 to 2021.
Table S2	Number and Age-Standardized YLD Rates of Intracerebral Hemorrhage Attributable to PM2.5 by geographic region, with Temporal Trends from 1990 to 2021.
Table S3	Number and Age-Standardized YLL Rates of Intracerebral Hemorrhage Attributable to PM2.5 by geographic region, with Temporal Trends from 1990 to 2021.rends in PM2.5-Attributable Intracerebral Hemorrhage YLL from 1990 to 2021 by geographic region
Table S4	Number and Age-Standardized dealth Rates of Intracerebral Hemorrhage Attributable to PM2.5 by 204 coutries, with Temporal Trends from 1990 to 2021.
Table S5	Number and Age-Standardized DALYs Rates of Intracerebral Hemorrhage Attributable to PM2.5 by 204 coutries, with Temporal Trends from 1990 to 2021.
Table S6	Number and Age-Standardized YLD Rates of Intracerebral Hemorrhage Attributable to PM2.5 by 204 coutries, with Temporal Trends from 1990 to 2021.
Table S7	Number and Age-Standardized YLL Rates of Intracerebral Hemorrhage Attributable to PM2.5 by 204 coutries, with Temporal Trends from 1990 to 2021.

## Sheet: S1 DALY_27
location	DALYCases1990	ASR DALY1990	DALYCases2021	ASR DALY2021	AAPC	P-value
Global	24071.14(19643.86-28848.7)	590.43(481.56-709.05)	24015.34(18414.61-29838.88)	276.93(212.21-344.36)	-2.52(-2.6--2.45)	0
Female	11069.24(8982.28-13490.79)	513.67(416.66-626.5)	10406.09(8000.8-12920.43)	227.82(175.33-282.82)	-2.71(-2.79--2.62)	0
Male	13001.9(10347.08-15660.02)	678.56(539.95-818.22)	13609.25(10269.18-17074.62)	331.14(249.81-416.4)	-2.32(-2.56--2.09)	0
Low SDI	2579.16(2013.98-3113.44)	1076.44(840.29-1298.79)	3657.38(2760.49-4445.98)	674.7(508.68-821.46)	-1.5(-1.6--1.4)	0
Low-middle SDI	5431.1(4289.42-6503.46)	837.72(660.5-1005.96)	7286.75(5536.7-8863.88)	485.47(369.01-591.76)	-1.76(-1.85--1.68)	0
Middle SDI	9629.61(7671.24-11865)	925.16(736.84-1145)	9091.15(6733.3-11975.98)	338.95(250.57-446.32)	-3.24(-3.37--3.11)	0
High-middle SDI	5449.98(4342.13-6680.69)	547.7(436.65-671.67)	3426.12(2588.1-4501.34)	176.03(133.17-231.34)	-3.64(-4--3.27)	0
High SDI	960.95(688.18-1301.53)	88.87(63.62-120.25)	536.99(414.82-686.16)	29.2(22.73-37.23)	-3.52(-3.72--3.32)	0
Australasia	2.57(0.09-7.44)	10.92(0.36-31.72)	3.4(2.04-5.15)	6.28(3.75-9.47)	-1.34(-2.13--0.55)	0.00097
Oceania	47.35(33.94-62.12)	1510.88(1106.16-1975.52)	86.69(60.68-116.27)	1078.56(761.26-1435.63)	-1.09(-1.2--0.98)	0
East Asia	10850.61(8492.06-13748.53)	1312.83(1022.89-1665.69)	8720.02(6302.39-11589.68)	409.34(296.44-543.95)	-3.74(-4.04--3.44)	0
Central Asia	216.24(127.25-309.45)	453.62(266.98-648.39)	191.69(141.62-252.6)	229.86(169.93-301.55)	-2.21(-2.68--1.75)	0
South Asia	4151.11(3136.57-5081.94)	676.39(513.15-830.87)	6291.06(4754.8-7916.1)	408.41(306.19-514.46)	-1.66(-1.88--1.44)	0
Southeast Asia	3307.8(2604.85-3939.11)	1221.15(962.64-1454.27)	3506.74(2425.98-4686.72)	509.28(351.3-682.35)	-2.84(-2.96--2.72)	0
High-income Asia Pacific	201.91(67.61-386.81)	99.84(33.35-191.48)	115.04(69.72-169.73)	28.23(17.08-41.04)	-3.94(-4.12--3.75)	0
Eastern Europe	517.57(268.82-798.52)	185.85(96.54-286.57)	169.98(105.34-258.18)	52.14(32.36-79.07)	-4.08(-5.01--3.13)	0
Central Europe	470.47(275.89-669.58)	316.91(186.03-451.13)	132.89(96.25-192.71)	62.57(45.43-90.52)	-5.18(-5.45--4.9)	0
Western Europe	339.02(165.43-565.53)	60.33(29.43-100.48)	102.7(71.1-143.78)	10.92(7.59-15.15)	-5.44(-5.64--5.24)	0
High-income North America	86.02(34.23-149.92)	25.31(10.09-44.03)	43.09(21.1-69.55)	7(3.46-11.33)	-4.09(-4.79--3.38)	0
Andean Latin America	82.2(62.3-104.46)	369.11(281.13-468.52)	46.89(29.99-69.27)	76.9(49.09-113.83)	-4.93(-5.44--4.42)	0
Central Latin America	153.51(103.85-209.66)	172.09(115.87-235.73)	125.38(85.14-177.05)	49.18(33.42-69.42)	-3.96(-4.42--3.5)	0
Southern Latin America	86.98(45.87-136.49)	186.6(98.36-293)	35.83(21.37-55)	42.08(25.09-64.58)	-4.67(-4.9--4.43)	0
Tropical Latin America	279.68(159.97-422.98)	276.01(158.56-416.87)	118.42(69.02-182.33)	45.17(26.28-69.54)	-5.65(-6.05--5.25)	0
Caribbean	103.41(73.33-137.44)	385.63(273.47-513.57)	121.56(85.14-163.7)	228.19(159.86-307.46)	-1.59(-1.81--1.38)	0
North Africa and Middle East	725.34(549.62-914.06)	403.87(304.52-509.51)	797.44(592.38-1013.92)	160.41(119.26-203.17)	-3.07(-3.3--2.84)	0
Eastern Sub-Saharan Africa	1120.01(888.3-1383.71)	1414.11(1118.08-1743.44)	1461.66(1145.48-1775.32)	807.86(633.31-981.22)	-1.79(-1.85--1.73)	0
Central Sub-Saharan Africa	261.9(189.67-345.51)	1110.41(812.8-1461.78)	439.53(305.51-591.8)	768.6(538.02-1038.63)	-1.18(-1.37--1)	0
Southern Sub-Saharan Africa	119.75(88.98-151.57)	405.75(298.17-515.43)	184.28(134.18-239.14)	299.78(219.06-388.44)	-1.02(-1.61--0.42)	0.000815
Western Sub-Saharan Africa	947.69(705.35-1189.1)	1030.33(760.06-1302.21)	1321.04(954.02-1671.95)	616.55(449.93-776.01)	-1.64(-1.71--1.57)	0

## Sheet: S2 YLD_27
location	YLDCases1990	ASR YLD1990	YLDCases2021	ASR YLD2021	AAPC	P-value
Global	593.01(401.92-813.1)	13.71(9.33-18.75)	703.46(463.94-988.54)	8.14(5.37-11.43)	-1.74(-1.86--1.62)	0
Female	295.36(200.35-404.47)	13.26(9.02-18.15)	327.95(214.73-459.28)	7.38(4.84-10.34)	-1.97(-2.08--1.86)	0
Male	297.66(200.77-407.24)	14.33(9.74-19.6)	375.51(246.99-529.33)	8.97(5.9-12.65)	-1.57(-1.68--1.45)	0
Low SDI	50.49(34.71-67.87)	18.91(12.97-25.4)	85.68(58.41-115.73)	13.98(9.51-18.83)	-0.98(-1.01--0.96)	0
Low-middle SDI	124.05(85.1-166.79)	17.43(11.91-23.58)	193.33(130.5-264.93)	12.13(8.2-16.53)	-1.25(-1.31--1.19)	0
Middle SDI	231.43(155.07-316.92)	19.06(12.75-26.02)	264.54(168.61-386.91)	9.46(6.07-13.88)	-2.32(-2.45--2.19)	0
High-middle SDI	143.25(95.92-197.56)	13.74(9.18-18.95)	120.52(76.91-174.95)	6.46(4.1-9.34)	-2.51(-2.76--2.25)	0
High SDI	43.38(25.99-65.54)	4.14(2.47-6.27)	39.02(24.96-56.82)	2.24(1.44-3.26)	-1.99(-2.09--1.9)	0
Australasia	0.13(0-0.38)	0.58(0.01-1.64)	0.29(0.15-0.45)	0.59(0.31-0.93)	0.07(-1.48-1.66)	0.925408
Oceania	0.85(0.58-1.16)	23.26(15.89-31.44)	1.64(1.1-2.24)	17.3(11.75-23.79)	-0.96(-1--0.92)	0
East Asia	258.26(173.33-355.78)	26.07(17.21-35.82)	261.24(165.69-378.94)	12.27(7.85-17.75)	-2.49(-2.63--2.35)	0
Central Asia	6.01(3.34-9.12)	11.55(6.43-17.45)	6.86(4.29-9.5)	7.35(4.6-10.2)	-1.52(-1.69--1.35)	0
South Asia	106.39(73.62-144.8)	15.95(11.04-21.74)	191.61(128.35-262.66)	11.94(7.98-16.34)	-0.94(-1.05--0.83)	0
Southeast Asia	83.22(55.59-114.49)	26.82(17.97-36.78)	90.45(57.66-134.36)	12.25(7.8-18.33)	-2.55(-2.63--2.47)	0
High-income Asia Pacific	14.02(4.23-27.76)	6.95(2.09-13.77)	15.32(8.58-24.02)	4.11(2.31-6.39)	-1.73(-1.85--1.61)	0
Eastern Europe	14.57(7.11-24.5)	5.33(2.6-8.97)	5.51(3.1-8.7)	1.81(1.01-2.86)	-3.51(-3.71--3.31)	0
Central Europe	10.43(5.91-16.07)	7.26(4.12-11.17)	3.63(2.29-5.41)	2.08(1.3-3.08)	-3.99(-4.12--3.87)	0
Western Europe	14.22(6.58-26.05)	2.7(1.25-4.93)	7.21(4.37-10.81)	0.88(0.54-1.34)	-3.58(-3.65--3.52)	0
High-income North America	5.75(2.11-10.87)	1.71(0.62-3.23)	3.62(1.64-6.39)	0.62(0.28-1.09)	-3.23(-3.48--2.97)	0
Andean Latin America	1.68(1.12-2.36)	6.92(4.57-9.74)	1.33(0.82-1.95)	2.12(1.3-3.09)	-3.92(-4.22--3.63)	0
Central Latin America	4.29(2.56-6.7)	4.35(2.6-6.71)	3.77(2.36-5.53)	1.46(0.92-2.15)	-3.46(-3.54--3.37)	0
Southern Latin America	3.62(1.84-5.88)	7.79(3.96-12.64)	2.59(1.38-4.19)	3.12(1.67-5.05)	-2.91(-3.1--2.72)	0
Tropical Latin America	4.43(2.43-6.91)	4.19(2.34-6.51)	2.51(1.36-4.11)	0.96(0.52-1.58)	-4.68(-4.77--4.6)	0
Caribbean	1.28(0.82-1.9)	4.65(2.98-6.9)	1.61(1.03-2.45)	3.05(1.96-4.64)	-1.34(-1.39--1.3)	0
North Africa and Middle East	15.57(10.61-21.27)	7.38(5-10.07)	25.43(16.94-34.97)	4.49(2.99-6.17)	-1.71(-1.83--1.58)	0
Eastern Sub-Saharan Africa	19.03(13.07-25.77)	20.79(14.29-28.14)	28.88(19.61-38.67)	13.42(9.06-18.24)	-1.41(-1.44--1.38)	0
Central Sub-Saharan Africa	4.98(3.4-6.75)	18.05(12.33-24.76)	8.54(5.74-11.57)	12.11(8.16-16.61)	-1.28(-1.32--1.25)	0
Southern Sub-Saharan Africa	3.01(1.98-4.44)	9.75(6.43-14.43)	2.99(1.9-4.31)	4.64(2.94-6.75)	-2.37(-2.46--2.27)	0
Western Sub-Saharan Africa	21.28(14.6-28.54)	20.92(14.3-28.04)	38.43(26.33-52.14)	15.54(10.64-20.81)	-0.96(-0.97--0.94)	0

## Sheet: S3 YLL_27
location	YLLCases1990	ASR YLL1990	YLLCases2021	ASR YLL2021	AAPC	P-value
Global	23478.13(19071.61-28238.18)	576.72(469.23-694.05)	23311.88(17854.28-28912.62)	268.79(205.91-333.7)	-2.54(-2.62--2.46)	0
Female	10773.88(8728.43-13162.88)	500.42(405.27-611.84)	10078.15(7728.08-12490.07)	220.44(169.17-273.09)	-2.72(-2.81--2.64)	0
Male	12704.25(10085.65-15323.68)	664.22(527.84-800.85)	13233.74(9989.48-16620.34)	322.17(243.11-405.12)	-2.34(-2.58--2.1)	0
Low SDI	2528.67(1972.12-3055.77)	1057.53(825.89-1281.87)	3571.7(2676.07-4364.18)	660.72(495.58-806.95)	-1.51(-1.61--1.41)	0
Low-middle SDI	5307.05(4169.16-6369.21)	820.29(643.62-985.69)	7093.42(5377.19-8610.22)	473.34(358.93-575.03)	-1.78(-1.87--1.69)	0
Middle SDI	9398.18(7466.14-11616.87)	906.1(720.07-1124.89)	8826.6(6558.7-11661.29)	329.49(244.73-434.95)	-3.28(-3.45--3.1)	0
High-middle SDI	5306.73(4217.77-6518.55)	533.96(424.59-656.25)	3305.6(2465.48-4371.98)	169.57(126.57-224.28)	-3.68(-4.06--3.29)	0
High SDI	917.57(657.67-1254.32)	84.73(60.64-115.75)	497.97(383.05-637.84)	26.95(20.79-34.39)	-3.62(-3.83--3.41)	0
Australasia	2.43(0.08-6.99)	10.34(0.35-29.77)	3.12(1.85-4.72)	5.69(3.36-8.57)	-1.48(-2.27--0.68)	0.000305
Oceania	46.5(33.27-61.29)	1487.62(1083.47-1946.43)	85.06(59.33-114.28)	1061.26(744.42-1413.48)	-1.14(-1.21--1.07)	0
East Asia	10592.35(8264.37-13464.57)	1286.76(998.39-1636.15)	8458.78(6086.63-11271.78)	397.07(286.2-527.72)	-3.77(-4.08--3.46)	0
Central Asia	210.24(123.8-300.51)	442.07(260.35-631.26)	184.83(136.36-245.08)	222.51(164.97-293.99)	-2.24(-2.72--1.75)	0
South Asia	4044.72(3043.94-4967.62)	660.44(501.11-812.6)	6099.45(4566.34-7714.41)	396.47(294.53-501.3)	-1.67(-1.9--1.45)	0
Southeast Asia	3224.58(2543.68-3841.57)	1194.33(942.62-1425.38)	3416.29(2365.69-4577)	497.02(343.51-666.05)	-2.84(-2.97--2.72)	0
High-income Asia Pacific	187.89(63.32-363.57)	92.89(31.23-179.95)	99.71(58.64-147.24)	24.12(14.36-35.26)	-4.2(-4.4--3.99)	0
Eastern Europe	503(260.42-774.84)	180.52(93.48-277.79)	164.47(101.84-249.79)	50.33(31.19-76.34)	-4.09(-5.05--3.12)	0
Central Europe	460.03(270.21-653.16)	309.66(182.08-439.81)	129.26(93.3-187.59)	60.48(43.83-87.53)	-5.21(-5.49--4.93)	0
Western Europe	324.81(158.71-542.18)	57.63(28.15-96.04)	95.49(66.14-134.54)	10.03(7.03-14.05)	-5.57(-5.76--5.37)	0
High-income North America	80.27(31.69-140.98)	23.6(9.34-41.37)	39.47(19.32-64.11)	6.38(3.14-10.37)	-4.12(-4.79--3.45)	0
Andean Latin America	80.52(60.99-102.18)	362.18(274.24-458.41)	45.56(28.92-67.43)	74.77(47.37-110.74)	-4.97(-5.41--4.53)	0
Central Latin America	149.22(101.42-203.69)	167.74(113.46-229.83)	121.61(82.91-171.89)	47.71(32.56-67.39)	-3.97(-4.44--3.5)	0
Southern Latin America	83.36(44.48-130.9)	178.81(95.36-280.86)	33.24(19.99-51.01)	38.96(23.42-59.7)	-4.76(-4.98--4.53)	0
Tropical Latin America	275.25(157.34-415.48)	271.83(156.18-409.8)	115.91(67.49-178.7)	44.21(25.7-68.15)	-5.67(-6.08--5.26)	0
Caribbean	102.13(72.44-135.75)	380.98(270.25-507.44)	119.95(83.79-161.83)	225.14(157.27-303.8)	-1.6(-1.81--1.38)	0
North Africa and Middle East	709.77(537.19-895.25)	396.49(298.11-500.9)	772(569.73-989.59)	155.92(115.78-198.84)	-3.1(-3.34--2.87)	0
Eastern Sub-Saharan Africa	1100.99(871.24-1361.92)	1393.32(1102-1722.11)	1432.78(1118.38-1741.66)	794.45(622.84-966.31)	-1.8(-1.86--1.73)	0
Central Sub-Saharan Africa	256.91(185.5-341.02)	1092.36(797.43-1443.12)	430.99(297.55-580.79)	756.49(527.22-1024.01)	-1.18(-1.37--0.99)	0
Southern Sub-Saharan Africa	116.74(86.46-148.01)	396(291.07-504.07)	181.29(131.71-235.71)	295.14(215.25-383.68)	-0.99(-1.58--0.39)	0.001249
Western Sub-Saharan Africa	926.42(686.84-1170.16)	1009.41(742.9-1283.44)	1282.62(918.2-1629.06)	601.01(435.75-759.62)	-1.66(-1.73--1.58)	0

## Sheet: S4 Death_204
location	DeathCases1990	ASDR 1990	DeathCases2021	ASDR 2021	AAPC	P-value
Afghanistan	3.93(2.66-5.48)	61.86(42.37-85.95)	2.97(1.95-4.24)	31.86(20.72-45.71)	-2.15(-2.26--2.04)	0
Albania	0.97(0.73-1.21)	58.84(44.3-72.91)	0.66(0.38-1.11)	16.1(9.24-26.78)	-4.27(-4.93--3.6)	0
Algeria	0.78(0.47-1.13)	8.46(5.19-12.22)	1.26(0.72-1.99)	4.38(2.54-6.89)	-2.03(-2.39--1.67)	0
American Samoa	0(0-0)	3.67(0-14.79)	0(0-0)	3.02(0.25-7.64)	-0.45(-0.63--0.26)	3e-06
Andorra	0(0-0)	1.05(0.43-2)	0(0-0)	0.25(0.13-0.41)	-4.57(-4.97--4.18)	0
Angola	1.8(1.3-2.42)	53.11(39.1-69.54)	2.1(1.29-2.99)	20.84(13.04-29.6)	-2.97(-3.3--2.63)	0
Antigua and Barbuda	0(0-0.01)	8.14(1.86-18.82)	0(0-0.01)	4.22(1.5-7.85)	-2.12(-3.11--1.12)	3.7e-05
Argentina	2.23(1.02-3.73)	7.06(3.22-11.8)	0.95(0.49-1.54)	1.69(0.87-2.72)	-4.41(-4.75--4.07)	0
Armenia	0.25(0.15-0.39)	10.33(5.94-15.97)	0.12(0.08-0.17)	2.88(1.91-4)	-4.04(-5.32--2.74)	0
Australia	0.1(0-0.3)	0.54(0.02-1.55)	0.18(0.1-0.26)	0.35(0.21-0.52)	-1.29(-3.14-0.6)	0.179246
Austria	0.36(0.19-0.59)	2.93(1.53-4.81)	0.09(0.06-0.13)	0.44(0.3-0.6)	-6.11(-6.45--5.76)	0
Azerbaijan	0.89(0.37-1.44)	19.99(8.15-32.26)	0.84(0.43-1.42)	10.22(5.26-17.11)	-2.15(-2.63--1.67)	0
Bahamas	0.01(0-0.02)	6.15(0.98-14.13)	0.01(0-0.03)	3.24(1.02-6.55)	-1.95(-2.3--1.61)	0
Bahrain	0.03(0.02-0.04)	22.36(17.1-28.27)	0.05(0.03-0.06)	8.09(5.97-10.32)	-3.34(-3.68--3)	0
Bangladesh	24.83(18.58-31.42)	55.94(41.58-70.8)	40.8(27.93-54.04)	31.87(21.95-42.28)	-1.65(-2.15--1.15)	0
Barbados	0.02(0-0.04)	6.2(1.61-13.78)	0.02(0.01-0.03)	3.81(1.54-6.66)	-1.55(-2.06--1.03)	0
Belarus	0.76(0.41-1.22)	5.96(3.17-9.49)	0.34(0.23-0.47)	2.19(1.47-3.01)	-3.36(-4.04--2.68)	0
Belgium	0.53(0.27-0.88)	3.37(1.7-5.59)	0.17(0.11-0.23)	0.62(0.41-0.84)	-5.37(-6.01--4.73)	0
Belize	0.01(0.01-0.02)	10.83(6.28-16.84)	0.02(0.01-0.03)	5.58(2.55-9.23)	-1.93(-2.72--1.13)	2e-06
Benin	0.96(0.74-1.25)	51.78(39.68-67.42)	1.6(1.17-2.09)	34.83(25.3-45.49)	-1.26(-1.51--1.02)	0
Bermuda	0(0-0)	1.07(0-2.84)	0(0-0)	0.26(0.05-0.51)	-4.45(-5.18--3.72)	0
Bhutan	0.06(0.04-0.07)	25.17(16.79-34.7)	0.04(0.03-0.06)	7.72(5.04-10.89)	-4.08(-4.68--3.48)	0
Bolivia (Plurinational State of)	0.81(0.53-1.21)	26.43(17.2-39.25)	0.55(0.33-0.88)	6.44(3.88-10.12)	-4.61(-4.94--4.29)	0
Bosnia and Herzegovina	0.55(0.41-0.69)	14.83(11.07-18.89)	0.26(0.17-0.41)	4.16(2.65-6.42)	-4.13(-4.76--3.49)	0
Botswana	0.19(0.12-0.27)	39.12(24.51-54.62)	0.11(0.06-0.2)	8.36(4.51-15.29)	-4.96(-6.2--3.7)	0
Brazil	9.14(5.23-13.82)	10.28(5.94-15.48)	4.29(2.5-6.49)	1.71(1-2.59)	-5.69(-6.13--5.24)	0
Brunei Darussalam	0(0-0.01)	2.45(0.17-6.27)	0(0-0.01)	1.01(0.22-2.07)	-2.95(-3.68--2.22)	0
Bulgaria	2.95(1.6-4.35)	27.55(14.94-40.51)	0.77(0.55-1.17)	5.41(3.84-8.23)	-5.05(-5.7--4.4)	0
Burkina Faso	1.39(1.01-1.78)	34.99(25.37-44.96)	2.42(1.71-3.18)	28.59(20.19-37.18)	-0.65(-0.83--0.47)	0
Burundi	1.87(1.32-2.48)	84.4(60.63-111.79)	1.85(1.35-2.39)	42.15(30.86-54.22)	-2.24(-2.4--2.07)	0
Cabo Verde	0.05(0.04-0.06)	21.07(15.8-26.87)	0.05(0.03-0.07)	11.87(7.88-16.53)	-1.79(-2.14--1.43)	0
Cambodia	3.05(2.4-3.77)	75.58(59.67-94.05)	5.01(3.64-6.5)	46.66(34.23-59.9)	-1.55(-1.6--1.5)	0
Cameroon	1.76(1.24-2.4)	43.73(30.3-59.04)	3.89(2.47-5.6)	33.87(22.56-47.93)	-0.8(-1--0.61)	0
Canada	0.2(0.06-0.39)	0.62(0.17-1.2)	0.11(0.04-0.19)	0.13(0.05-0.25)	-4.79(-5.25--4.32)	0
Central African Republic	0.72(0.49-1)	70.75(49.75-97.33)	1.12(0.73-1.62)	58.3(39.1-84.32)	-0.63(-0.75--0.5)	0
Chad	1.13(0.84-1.46)	41.99(31.13-54.7)	2.15(1.49-2.98)	39.8(27.48-54.37)	-0.14(-0.4-0.11)	0.277038
Chile	0.93(0.64-1.25)	9.53(6.52-12.73)	0.52(0.34-0.74)	2.01(1.32-2.84)	-4.93(-5.31--4.54)	0
China	434.7(337.6-553.9)	66.76(51.97-84.92)	400.38(286.92-538.33)	20.76(14.92-27.94)	-3.75(-4.02--3.48)	0
Colombia	1.4(0.88-1.94)	8.41(5.31-11.64)	0.58(0.34-0.89)	1.04(0.62-1.61)	-6.64(-7.16--6.12)	0
Comoros	0.1(0.07-0.13)	54.91(39.76-70.82)	0.12(0.09-0.16)	27.6(19.48-36.53)	-2.23(-2.41--2.05)	0
Congo	0.57(0.41-0.77)	59.47(43.45-79.15)	0.65(0.43-0.92)	27.22(18.53-37.81)	-2.5(-2.74--2.25)	0
Cook Islands	0(0-0)	4.28(0.14-13.18)	0(0-0)	1.01(0-2.86)	-4.53(-4.78--4.28)	0
Costa Rica	0.06(0.03-0.09)	3.81(2.04-5.57)	0.04(0.03-0.06)	0.76(0.47-1.13)	-5.3(-5.96--4.63)	0
C么te d'Ivoire	1.38(1.01-1.88)	37.62(27.88-50.58)	2.95(1.99-4)	28.48(19.1-38.26)	-0.88(-1.11--0.65)	0
Croatia	0.55(0.29-0.88)	9.59(4.93-15.26)	0.16(0.11-0.21)	1.67(1.2-2.21)	-5.46(-6.13--4.78)	0
Cuba	0.51(0.2-1.02)	5.1(1.93-10.13)	0.53(0.25-0.89)	2.67(1.25-4.48)	-1.78(-2.47--1.08)	1e-06
Cyprus	0.04(0.02-0.06)	6.08(2.68-10.89)	0.02(0.02-0.03)	1.22(0.84-1.66)	-5.25(-5.82--4.67)	0
Czechia	0.83(0.43-1.34)	5.97(3.12-9.66)	0.18(0.13-0.24)	0.78(0.57-1.04)	-6.39(-6.91--5.87)	0
Democratic People's Republic of Korea	9.27(6.74-12.24)	68.42(50.01-89.78)	17.72(13.49-23.09)	56.73(43.01-73.95)	-0.6(-0.67--0.54)	0
Democratic Republic of the Congo	6.03(4.21-8.31)	44.43(31.59-60.72)	11.89(8.14-16.49)	38.35(26.35-53.41)	-0.53(-0.74--0.31)	2e-06
Denmark	0.22(0.1-0.39)	2.62(1.2-4.58)	0.07(0.04-0.1)	0.51(0.3-0.77)	-5.35(-5.89--4.8)	0
Djibouti	0.05(0.03-0.07)	40.39(26.65-55.35)	0.12(0.07-0.18)	20.74(12.78-31.45)	-2.23(-2.46--1.99)	0
Dominica	0.01(0.01-0.01)	15.92(9.13-23.23)	0(0-0.01)	5.57(2.47-9.88)	-3.35(-3.52--3.17)	0
Dominican Republic	0.51(0.31-0.72)	14.59(9.02-20.5)	0.5(0.18-0.91)	5.07(1.78-9.14)	-3.3(-4.04--2.56)	0
Ecuador	0.58(0.39-0.79)	11.02(7.31-15.11)	0.3(0.18-0.47)	1.91(1.12-2.96)	-5.69(-6.39--4.99)	0
Egypt	6.17(3.55-8.9)	28.21(15.54-41.61)	6.26(3.69-9.01)	11.83(7.02-17.08)	-3.01(-3.41--2.61)	0
El Salvador	0.38(0.3-0.46)	12.76(10.09-15.77)	0.15(0.09-0.23)	2.4(1.38-3.53)	-5.13(-6.61--3.63)	0
Equatorial Guinea	0.11(0.08-0.15)	63.86(46.44-83.74)	0.05(0.02-0.09)	10.87(5.16-19.03)	-5.5(-6.19--4.81)	0
Eritrea	0.81(0.59-1.09)	80.37(57.96-108.39)	1.05(0.72-1.43)	43.57(30.25-60.09)	-2.01(-2.24--1.78)	0
Estonia	0.08(0.03-0.15)	4.03(1.54-7.29)	0.01(0-0.01)	0.22(0.07-0.47)	-9.27(-10.13--8.41)	0
Eswatini	0.11(0.08-0.15)	44.4(31.49-58.94)	0.12(0.06-0.21)	24.22(12.56-41.17)	-2.01(-2.41--1.61)	0
Ethiopia	11.59(8.7-15.69)	64.44(48.31-86.66)	9.86(7.37-12.88)	25.13(18.73-32.95)	-3(-3.14--2.85)	0
Fiji	0.11(0.06-0.15)	35.37(20.46-48.79)	0.08(0.03-0.16)	12.86(4.03-23.86)	-3.33(-3.71--2.94)	0
Finland	0.06(0.01-0.13)	0.8(0.13-1.77)	0.02(0-0.04)	0.11(0.02-0.27)	-6.46(-7.36--5.55)	0
France	1.89(0.85-3.23)	2.19(0.99-3.75)	0.68(0.44-0.98)	0.39(0.25-0.56)	-5.45(-5.77--5.12)	0
Gabon	0.12(0.06-0.2)	22.35(11.84-37.09)	0.11(0.06-0.18)	11.77(6.47-19.76)	-1.9(-2.26--1.54)	0
Gambia	0.13(0.1-0.18)	41.24(29.71-56.06)	0.35(0.25-0.46)	38.49(27.4-50.78)	-0.21(-0.88-0.47)	0.543984
Georgia	1.36(0.52-2.25)	22.84(8.76-37.67)	0.59(0.35-0.9)	9.42(5.57-14.45)	-2.99(-4.66--1.29)	0.0006
Germany	3.44(1.71-5.87)	2.63(1.31-4.46)	0.98(0.65-1.38)	0.44(0.3-0.62)	-5.88(-6.41--5.35)	0
Ghana	3.04(2.26-3.98)	51.4(37.86-67.62)	5.66(3.88-7.42)	36.26(24.8-48.31)	-1.12(-1.33--0.92)	0
Greece	1.28(0.64-2.1)	8.64(4.32-14.17)	0.59(0.43-0.78)	2.02(1.45-2.65)	-4.6(-5.1--4.11)	0
Greenland	0(0-0)	2.03(0.01-5.71)	0(0-0)	0.67(0.03-1.82)	-3.45(-3.75--3.16)	0
Grenada	0.01(0.01-0.02)	16.3(9.06-26.74)	0.01(0-0.01)	5.61(2.24-10.2)	-3.46(-3.75--3.17)	0
Guam	0(0-0)	2.3(0-6.42)	0(0-0)	1.35(0.62-2.14)	-1.92(-3.71--0.1)	0.039069
Guatemala	0.46(0.37-0.57)	14.58(11.52-18.08)	0.68(0.41-0.97)	6.58(4-9.42)	-2.63(-3.23--2.02)	0
Guinea	1.39(1.03-1.84)	44.16(32.39-58.92)	2(1.4-2.69)	37.75(26.12-50.55)	-0.51(-0.61--0.41)	0
Guinea-Bissau	0.28(0.2-0.38)	73.26(52.73-98.02)	0.38(0.27-0.5)	56.7(40.63-73.51)	-0.8(-0.9--0.71)	0
Guyana	0.14(0.08-0.22)	38.17(21.82-59.49)	0.08(0.03-0.13)	12.11(5.51-21.07)	-3.62(-4.29--2.95)	0
Haiti	2.02(1.49-2.6)	66.64(48.94-85.47)	2.82(1.87-3.96)	42.08(28.31-57.79)	-1.46(-1.58--1.33)	0
Honduras	0.38(0.29-0.49)	19.4(14.59-24.97)	0.99(0.67-1.33)	17.03(11.59-22.88)	-0.45(-0.89--0.01)	0.044053
Hungary	1.57(0.82-2.54)	11.03(5.76-17.88)	0.23(0.16-0.39)	1.17(0.81-1.94)	-7.08(-7.68--6.47)	0
Iceland	0(0-0)	0.52(0.04-1.21)	0(0-0)	0.09(0.02-0.2)	-5.87(-6.17--5.57)	0
India	105.8(79.39-132.14)	24.18(17.94-30.46)	171.58(123.3-219.41)	14.76(10.54-19)	-1.62(-2.17--1.06)	0
Indonesia	48.78(37.75-61.37)	54(40.52-69.45)	52.07(32.42-75.34)	24.37(15.3-34.96)	-2.62(-2.83--2.41)	0
Iran (Islamic Republic of)	1.16(0.86-1.46)	5.17(3.82-6.45)	1.61(1.25-2.05)	2.22(1.73-2.85)	-2.73(-3.04--2.43)	0
Iraq	1.63(1.11-2.28)	20.68(14.13-28.72)	2.54(1.69-3.6)	11.66(7.84-16.02)	-1.75(-2.14--1.37)	0
Ireland	0.06(0.02-0.11)	1.48(0.58-2.65)	0.02(0.01-0.03)	0.2(0.1-0.32)	-6.19(-6.77--5.6)	0
Israel	0.21(0.11-0.33)	4.3(2.37-6.97)	0.16(0.12-0.2)	1.17(0.87-1.5)	-4.21(-5.59--2.81)	0
Italy	3.32(1.84-5.16)	3.71(2.05-5.77)	1.73(1.23-2.35)	0.96(0.69-1.3)	-4.34(-4.76--3.91)	0
Jamaica	0.26(0.15-0.36)	14.43(8.57-19.87)	0.17(0.09-0.27)	5.47(2.97-8.69)	-2.46(-3.25--1.66)	0
Japan	3.17(0.62-6.89)	1.95(0.38-4.26)	3.7(1.96-5.84)	0.86(0.46-1.32)	-2.5(-2.76--2.24)	0
Jordan	0.08(0.06-0.1)	6.43(4.58-8.66)	0.2(0.14-0.27)	3.18(2.22-4.28)	-2.35(-3.16--1.53)	0
Kazakhstan	1.23(0.46-2.19)	10.32(3.9-18.4)	1.33(0.89-1.93)	8.69(5.88-12.53)	-0.57(-1.33-0.19)	0.138912
Kenya	2.17(1.52-2.81)	29.93(21.04-38.82)	5.05(3.65-6.71)	26.02(18.92-34.64)	-0.45(-0.63--0.27)	1e-06
Kiribati	0.02(0.02-0.03)	68.76(52.15-86.94)	0.03(0.02-0.04)	39.91(29.17-54.3)	-1.79(-1.89--1.68)	0
Kuwait	0.02(0.02-0.03)	4.21(3.25-5.24)	0.07(0.05-0.09)	2.53(1.9-3.29)	-1.49(-3.03-0.08)	0.062151
Kyrgyzstan	0.74(0.5-0.99)	25.85(17.45-34.99)	0.38(0.27-0.5)	8.1(5.76-10.49)	-3.74(-4.79--2.68)	0
Lao People's Democratic Republic	1.74(1.29-2.28)	87.98(64.96-114.83)	1.78(1.07-2.45)	41.71(25.16-57.39)	-2.41(-2.51--2.31)	0
Latvia	0.39(0.21-0.62)	11.03(5.91-17.37)	0.06(0.04-0.09)	1.35(0.87-2.09)	-6.61(-8.02--5.18)	0
Lebanon	0.15(0.09-0.23)	7.57(4.63-11.73)	0.14(0.09-0.2)	2.14(1.37-3.12)	-4.05(-4.58--3.52)	0
Lesotho	0.3(0.21-0.39)	38.35(27.38-49.63)	0.46(0.3-0.64)	46.6(31.19-63.08)	0.7(0.38-1.02)	1.5e-05
Liberia	0.45(0.34-0.57)	42.09(31.87-53.32)	0.68(0.48-0.96)	34.76(24.38-48.5)	-0.62(-0.89--0.35)	6e-06
Libya	0.11(0.07-0.17)	5.9(3.57-9.31)	0.23(0.14-0.36)	4.61(2.81-7.29)	-0.83(-1.53--0.12)	0.022059
Lithuania	0.15(0.07-0.24)	3.26(1.57-5.33)	0.04(0.03-0.06)	0.72(0.44-1.08)	-4.97(-6.14--3.79)	0
Luxembourg	0.02(0.01-0.03)	3.53(1.55-6.2)	0(0-0.01)	0.39(0.22-0.6)	-6.91(-7.61--6.2)	0
Madagascar	3.98(3.12-4.95)	83.67(65.01-103.8)	6.42(4.5-8.61)	63.27(44.34-84.3)	-0.89(-1.1--0.68)	0
Malawi	1.74(1.34-2.18)	50.51(38.94-63.24)	2.85(2.15-3.58)	42.37(31.69-53.2)	-0.56(-0.71--0.4)	0
Malaysia	1.63(0.74-2.79)	18.56(8.44-31.64)	1.67(1.09-2.38)	6.28(4.07-9.11)	-3.21(-3.89--2.53)	0
Maldives	0.05(0.03-0.06)	57.46(41.39-72.05)	0.01(0.01-0.02)	3.44(1.91-5.57)	-8.74(-9.1--8.38)	0
Mali	1.56(1.1-2.05)	42.92(30.25-57.45)	2.39(1.67-3.16)	29.31(20.44-39.24)	-1.19(-1.35--1.04)	0
Malta	0.01(0.01-0.02)	3.12(1.42-5.26)	0.01(0-0.01)	0.61(0.42-0.84)	-5.49(-5.86--5.12)	0
Marshall Islands	0.01(0-0.01)	48.65(32.7-68.58)	0.01(0.01-0.02)	32.16(20.07-49)	-1.43(-1.83--1.04)	0
Mauritania	0.47(0.35-0.63)	49.51(36.9-68.4)	0.51(0.35-0.73)	25.34(17.22-35.93)	-2.18(-2.33--2.03)	0
Mauritius	0.04(0.02-0.07)	5.83(2.52-9.82)	0.03(0.01-0.05)	1.41(0.47-2.56)	-4.38(-5.31--3.43)	0
Mexico	2.14(1.25-3.06)	5.54(3.24-7.89)	1.62(1.05-2.54)	1.33(0.86-2.09)	-4.5(-4.83--4.17)	0
Micronesia (Federated States of)	0.03(0.02-0.04)	71.68(51.83-95.02)	0.02(0.01-0.03)	31.79(19.63-47.93)	-2.64(-2.75--2.54)	0
Monaco	0(0-0)	1.36(0.22-2.83)	0(0-0)	0.51(0.25-0.86)	-3.06(-3.48--2.63)	0
Mongolia	0.72(0.52-0.92)	76.89(55.98-97.12)	0.54(0.34-0.81)	27.75(17.25-41.46)	-3.7(-4.12--3.29)	0
Montenegro	0.23(0.12-0.36)	39.83(20.47-61.35)	0.23(0.14-0.41)	26.24(16.83-47.67)	-1.47(-1.98--0.95)	0
Morocco	1.54(0.97-2.27)	11.42(7.17-16.81)	1.55(0.95-2.29)	4.86(3.01-7.11)	-2.71(-2.95--2.48)	0
Mozambique	3.54(2.76-4.39)	64.19(50-79.36)	6.7(4.78-8.94)	63.38(46.19-83.75)	-0.04(-0.2-0.12)	0.644347
Myanmar	19.49(14.83-25.37)	88.26(68.15-114.09)	20.01(14.02-27.28)	43.43(30.82-58.74)	-2.28(-2.38--2.19)	0
Namibia	0.23(0.15-0.31)	40.79(26.36-54.9)	0.21(0.1-0.38)	17.31(8.82-30.73)	-2.68(-2.94--2.42)	0
Nauru	0(0-0)	5.84(0-23.35)	0(0-0)	4.88(0.6-10.83)	-0.57(-0.85--0.28)	0.000113
Nepal	2.75(2.01-3.61)	31.9(23.22-41.63)	4.05(2.76-5.56)	18.56(12.69-25.59)	-1.78(-1.92--1.65)	0
Netherlands	0.51(0.26-0.84)	2.5(1.26-4.09)	0.22(0.15-0.31)	0.56(0.38-0.78)	-4.79(-5.32--4.26)	0
New Zealand	0.02(0-0.05)	0.44(0.01-1.36)	0.02(0.01-0.04)	0.24(0.1-0.41)	-1.92(-2.66--1.19)	0
Nicaragua	0.18(0.14-0.22)	12.28(9.6-14.84)	0.19(0.13-0.26)	4.18(2.8-5.56)	-3.71(-4.34--3.07)	0
Niger	1.12(0.79-1.58)	46.02(31.2-64.49)	2.8(1.78-3.98)	38.4(24.42-53.08)	-0.56(-0.7--0.43)	0
Nigeria	17.61(12.15-23.61)	43.55(29.96-59.25)	14.4(10.02-19.89)	17.5(12.41-23.56)	-2.92(-3--2.83)	0
Niue	0(0-0)	17.42(5.79-29.95)	0(0-0)	2.97(0.29-7.14)	-5.62(-5.95--5.28)	0
North Macedonia	0.49(0.31-0.67)	28.28(17.94-38.48)	0.32(0.22-0.45)	11.3(7.82-15.78)	-2.98(-3.59--2.36)	0
Northern Mariana Islands	0(0-0)	5.17(0-14.16)	0(0-0)	3.62(1.73-6.31)	-1.15(-2.06--0.23)	0.014269
Norway	0.07(0.02-0.14)	1.01(0.31-1.92)	0.02(0.01-0.03)	0.16(0.06-0.29)	-6.03(-6.71--5.35)	0
Oman	0.09(0.06-0.13)	13.7(8.66-19.92)	0.09(0.06-0.12)	4.97(3.4-6.87)	-3.3(-4.04--2.55)	0
Pakistan	13.59(10.04-17.21)	25.63(18.93-32.28)	21.2(15.56-28.49)	18.67(13.71-25.12)	-1.1(-1.38--0.83)	0
Palau	0(0-0)	4.12(0.02-11.28)	0(0-0)	2.88(0.29-6.11)	-1.1(-2.21-0.02)	0.053897
Palestine	0.08(0.06-0.12)	10.79(7.29-15.31)	0.11(0.07-0.15)	5.16(3.4-7.12)	-2.84(-3.25--2.43)	0
Panama	0.1(0.05-0.15)	6.9(3.63-10.06)	0.06(0.03-0.1)	1.28(0.65-2.19)	-5.46(-6.58--4.33)	0
Papua New Guinea	1.16(0.82-1.55)	76.5(55.15-102.37)	2.4(1.63-3.29)	56.56(38.43-77.06)	-0.97(-1.07--0.87)	0
Paraguay	0.34(0.2-0.47)	15.75(9.17-21.47)	0.2(0.05-0.4)	3.48(0.94-6.94)	-4.79(-5.34--4.22)	0
Peru	1.55(1.17-1.96)	13.13(9.95-16.69)	0.97(0.59-1.47)	2.87(1.76-4.34)	-4.61(-5.25--3.97)	0
Philippines	8.43(6.61-10.26)	32.04(25.28-38.9)	15.84(11.09-21.6)	19.97(13.94-27.28)	-1.58(-2.09--1.07)	0
Poland	4.48(2.73-6.2)	10.66(6.52-14.73)	1.25(0.94-1.69)	1.71(1.29-2.31)	-5.94(-6.42--5.46)	0
Portugal	0.76(0.29-1.39)	5.59(2.14-10.29)	0.15(0.08-0.24)	0.53(0.28-0.85)	-7.18(-7.92--6.43)	0
Puerto Rico	0.02(0-0.05)	0.45(0-1.46)	0.01(0-0.03)	0.19(0.05-0.36)	-2.4(-3.12--1.68)	0
Qatar	0.02(0.01-0.03)	26.4(19.78-33.76)	0.04(0.03-0.06)	6.85(4.83-8.74)	-4.41(-5.73--3.08)	0
Republic of Korea	4.68(1.88-8.29)	19.67(7.96-35)	2.13(1.38-3.06)	2.33(1.5-3.33)	-6.68(-7.05--6.31)	0
Republic of Moldova	1.37(1.02-1.76)	33.61(24.9-43.64)	0.28(0.18-0.41)	4.68(3.01-6.89)	-6.47(-7.04--5.89)	0
Romania	4.54(2.27-6.97)	17.2(8.61-26.43)	1.45(1-2.17)	3.77(2.59-5.59)	-4.82(-5.37--4.28)	0
Russian Federation	13.1(5.99-21.13)	7.66(3.49-12.35)	4.44(2.66-6.97)	1.9(1.14-2.98)	-4.36(-5.55--3.16)	0
Rwanda	2.68(2.02-3.47)	102.45(76.99-131.89)	2.14(1.46-2.92)	39.33(26.73-53.68)	-3.06(-3.2--2.91)	0
Saint Kitts and Nevis	0(0-0.01)	7.11(1.63-14.69)	0(0-0)	1.69(0.59-2.97)	-4.29(-4.9--3.66)	0
Saint Lucia	0.01(0.01-0.02)	17.07(8.63-27.73)	0.01(0-0.02)	5.07(2.1-8.94)	-3.86(-4.18--3.54)	0
Saint Vincent and the Grenadines	0.01(0.01-0.02)	16.09(9.06-25.14)	0.01(0-0.02)	6.06(2.31-11.11)	-3.11(-3.82--2.4)	0
Samoa	0.04(0.03-0.05)	56.07(40.53-72.11)	0.04(0.03-0.06)	33.03(19.63-45.75)	-1.73(-1.83--1.62)	0
San Marino	0(0-0)	1.74(0.63-3.26)	0(0-0)	0.37(0.17-0.62)	-5.13(-5.6--4.66)	0
Sao Tome and Principe	0.02(0.02-0.02)	32.49(24.62-40.7)	0.02(0.01-0.03)	18.49(13.65-24.16)	-1.76(-2.15--1.38)	0
Saudi Arabia	0.97(0.65-1.36)	18.1(12.47-25.34)	1.99(1.41-2.63)	10.58(7.71-13.54)	-1.81(-2--1.61)	0
Senegal	1.23(0.93-1.61)	40.22(30.43-52.86)	2.27(1.58-3.04)	31.61(21.94-42.7)	-0.79(-1.04--0.55)	0
Serbia	2.13(1.16-3.19)	22.71(12.53-33.66)	0.92(0.63-1.36)	5.39(3.67-7.92)	-4.46(-5.01--3.91)	0
Seychelles	0(0-0)	3.59(1.07-6.72)	0(0-0)	1.86(0.62-3.57)	-2.06(-3.05--1.07)	5.2e-05
Sierra Leone	0.79(0.58-1.06)	40.6(30.29-53.72)	1.26(0.87-1.72)	35.15(24.92-47.35)	-0.47(-0.62--0.32)	0
Singapore	0.15(0.06-0.27)	7.13(2.59-12.51)	0.06(0.03-0.1)	0.73(0.39-1.14)	-6.99(-7.74--6.24)	0
Slovakia	0.48(0.25-0.78)	8.04(4.14-13.11)	0.16(0.11-0.22)	1.71(1.19-2.27)	-5.02(-5.54--4.49)	0
Slovenia	0.11(0.06-0.17)	4.35(2.24-6.84)	0.03(0.02-0.05)	0.66(0.46-0.93)	-5.76(-6.76--4.76)	0
Solomon Islands	0.1(0.07-0.14)	92.92(66.81-119.12)	0.23(0.17-0.31)	77.19(56.89-101.08)	-0.63(-0.75--0.52)	0
Somalia	1.67(1.19-2.26)	79.55(57.26-105.7)	2.83(1.84-4.11)	53.1(35.1-77.52)	-1.27(-1.45--1.1)	0
South Africa	2.43(1.69-3.29)	11.86(8.14-16.1)	3.65(2.5-4.94)	8.43(5.76-11.46)	-1.1(-1.68--0.5)	0.000302
South Sudan	1.28(0.9-1.74)	53.48(37.36-71.73)	1.39(0.93-1.97)	40.59(28.22-56.57)	-0.88(-1.02--0.75)	0
Spain	1.58(0.69-2.76)	2.92(1.28-5.09)	0.52(0.32-0.79)	0.44(0.28-0.66)	-5.91(-6.46--5.35)	0
Sri Lanka	2.99(2.45-3.62)	32.47(26.56-39.52)	2.29(1.11-4.2)	9.21(4.43-16.86)	-4.19(-4.91--3.46)	0
Sudan	3.52(2.41-4.76)	40.62(27.6-55.49)	2.56(1.54-3.86)	13.8(8.32-20.78)	-3.56(-3.72--3.4)	0
Suriname	0.04(0.02-0.07)	17.73(7.98-30.01)	0.06(0.03-0.11)	9.98(4.48-17.2)	-1.81(-2.42--1.19)	0
Sweden	0.15(0.04-0.31)	0.94(0.24-1.87)	0.04(0.01-0.07)	0.15(0.04-0.29)	-5.93(-6.81--5.03)	0
Switzerland	0.2(0.09-0.36)	1.82(0.83-3.17)	0.05(0.03-0.08)	0.23(0.14-0.34)	-6.41(-6.9--5.92)	0
Syrian Arab Republic	0.59(0.38-0.84)	11.98(7.74-16.98)	0.78(0.48-1.13)	6.96(4.43-10.03)	-1.86(-2.39--1.33)	0
Taiwan (Province of China)	2.16(0.87-4.02)	15.32(6.17-28.45)	0.83(0.62-1.12)	1.96(1.46-2.63)	-6.47(-7.23--5.71)	0
Tajikistan	0.79(0.57-1.04)	30.36(22.02-40.28)	0.91(0.64-1.23)	19.02(13.39-25.49)	-1.61(-2.11--1.11)	0
Thailand	8.14(5.95-10.29)	25.74(18.81-32.54)	7.63(4.97-10.99)	7.17(4.69-10.29)	-4.07(-4.45--3.69)	0
Timor-Leste	0.14(0.1-0.18)	57.41(42.89-72.41)	0.3(0.17-0.45)	37.74(21.55-56.29)	-1.36(-1.7--1.02)	0
Togo	0.51(0.4-0.65)	44.21(34.71-57.05)	1.35(0.94-1.8)	38.91(27.45-51.28)	-0.4(-0.53--0.27)	0
Tokelau	0(0-0)	4.27(0.26-14.76)	0(0-0)	1.91(0.02-4.83)	-2.57(-2.81--2.34)	0
Tonga	0.01(0.01-0.01)	22.79(16.25-29.79)	0.01(0-0.01)	11.3(5.92-16.76)	-2.32(-2.65--1.98)	0
Trinidad and Tobago	0.06(0.01-0.14)	7.66(1.38-17.36)	0.07(0.02-0.14)	3.87(1.29-7.46)	-2.18(-2.69--1.66)	0
Tunisia	0.32(0.21-0.47)	7.6(4.78-11.06)	0.41(0.23-0.68)	3.3(1.87-5.52)	-2.66(-2.88--2.44)	0
Turkey	3.14(2.12-4.45)	10.01(6.79-14.24)	3.23(2.29-4.29)	3.7(2.63-4.93)	-3.25(-3.75--2.75)	0
Turkmenistan	0.13(0.04-0.26)	7.02(1.92-13.88)	0.37(0.2-0.6)	9.26(5.02-15.14)	0.9(-0.13-1.95)	0.086598
Tuvalu	0(0-0)	62.81(45.34-82.24)	0(0-0)	9.89(5.7-15.17)	-5.85(-5.99--5.7)	0
Uganda	3.03(2.18-4)	52.15(37.72-68.35)	3.95(2.7-5.35)	30.13(20.63-40.67)	-1.79(-1.95--1.63)	0
Ukraine	4.84(2.42-7.82)	6.8(3.42-10.96)	1.71(0.95-2.89)	2.28(1.27-3.87)	-3.8(-4.55--3.04)	0
United Arab Emirates	0.05(0.03-0.07)	11.86(8.1-16.51)	0.14(0.09-0.19)	6.4(4.48-8.89)	-2.09(-4.71-0.61)	0.127936
United Kingdom	1.64(0.71-2.8)	1.76(0.76-3)	0.68(0.44-0.97)	0.46(0.3-0.66)	-4.25(-4.54--3.96)	0
United Republic of Tanzania	4.43(3.41-5.6)	44.99(34.72-58.19)	6.07(4.27-8.27)	26.77(18.78-36.65)	-1.65(-1.73--1.58)	0
United States of America	3.49(1.38-6.17)	1.08(0.43-1.9)	1.92(0.95-3.12)	0.32(0.16-0.52)	-3.6(-4.88--2.31)	0
United States Virgin Islands	0(0-0)	1.38(0.03-3.79)	0(0-0)	0.52(0.23-0.9)	-2.97(-3.59--2.34)	0
Uruguay	0.15(0.05-0.27)	3.8(1.4-6.95)	0.05(0.02-0.09)	0.9(0.35-1.6)	-4.57(-4.85--4.28)	0
Uzbekistan	2.46(1.57-3.46)	22.07(14.02-31.03)	2.45(1.67-3.36)	10.58(7.29-14.43)	-2.39(-3.13--1.65)	0
Vanuatu	0.04(0.03-0.05)	72.56(55.28-93.44)	0.09(0.06-0.11)	54.22(40.94-68.51)	-0.98(-1.16--0.81)	0
Venezuela (Bolivarian Republic of)	0.58(0.26-1.01)	6.32(2.85-10.98)	0.76(0.39-1.19)	2.57(1.33-4.07)	-2.92(-3.86--1.98)	0
Viet Nam	24.52(18.05-31.93)	64.9(47.73-84.27)	24.73(16.05-33.62)	26.99(17.83-36.7)	-2.82(-2.88--2.75)	0
Yemen	1.84(1.23-2.58)	41.69(27.31-58.55)	2.27(1.35-3.59)	17.64(10.48-27.94)	-2.89(-3.08--2.69)	0
Zambia	1.54(1.16-2.01)	62.24(46.91-81.35)	2.74(1.89-3.66)	45.57(32-60.7)	-0.99(-1.15--0.83)	0
Zimbabwe	0.93(0.71-1.17)	26.45(20.25-33.16)	2.24(1.62-2.95)	35.58(26.01-45.83)	1.02(0.62-1.43)	0

## Sheet: S5 DALY_204
location	DALYCases1990	ASR DALY1990	DALYCases2021	ASR DALY2021	AAPC	P-value
Afghanistan	105.96(70.76-147.29)	1511.8(1030.94-2100.16)	93.72(61.37-133.78)	782.04(515.16-1120.27)	-2.17(-2.29--2.05)	0
Albania	18.86(14.15-23.4)	1009.47(760.67-1250.74)	10.08(5.86-16.83)	237.81(138.16-395.92)	-4.75(-5.39--4.1)	0
Algeria	20.96(12.57-30.39)	174.7(106.02-252.43)	30.74(18.08-47.59)	86.94(50.83-136.16)	-2.13(-2.49--1.77)	0
American Samoa	0.02(0-0.08)	86.04(0-347.31)	0.03(0-0.09)	71.31(5.92-180.02)	-0.51(-0.81--0.21)	0.000927
Andorra	0.01(0.01-0.03)	23.39(9.55-44.24)	0.01(0-0.01)	5.3(2.76-8.54)	-4.69(-4.96--4.42)	0
Angola	51.92(37.23-69.58)	1256.52(911.65-1668.53)	59.18(36.11-83.99)	474.68(292.99-674.13)	-3.09(-3.54--2.63)	0
Antigua and Barbuda	0.1(0.02-0.23)	189.06(43.05-442.53)	0.1(0.04-0.18)	91(32.29-166.51)	-2.38(-3.41--1.33)	1e-05
Argentina	58.65(26.73-97.63)	181.5(82.68-302.19)	22.61(11.68-36.78)	41.37(21.36-67.4)	-4.6(-4.91--4.28)	0
Armenia	6.08(3.5-9.34)	223.29(128.78-343.19)	2.83(1.9-3.96)	67.08(45.08-93.86)	-3.83(-4.82--2.82)	0
Australia	2.18(0.07-6.29)	11.15(0.35-32.14)	3.02(1.8-4.51)	6.6(3.95-9.85)	-1.51(-3.32-0.33)	0.106162
Austria	7.71(4-12.6)	66.67(34.65-108.62)	1.66(1.16-2.23)	8.99(6.27-12.02)	-6.44(-6.75--6.14)	0
Azerbaijan	21.85(9.01-35.19)	436.52(181.64-701.42)	19.2(9.71-31.66)	199.43(100.84-333.35)	-2.61(-2.94--2.27)	0
Bahamas	0.26(0.04-0.59)	154.84(24.56-357.13)	0.35(0.11-0.7)	81.13(25.31-163.38)	-2.01(-2.34--1.68)	0
Bahrain	0.84(0.64-1.05)	449.69(346.54-566.03)	1.44(1.05-1.83)	154.41(113.96-196.58)	-3.53(-3.95--3.1)	0
Bangladesh	673.38(500.14-857.42)	1348.83(1018.2-1706.24)	994.14(696.07-1331.01)	708.92(493.96-941.03)	-2.02(-2.54--1.5)	0
Barbados	0.39(0.1-0.88)	143.76(37.15-320.56)	0.43(0.17-0.75)	85.48(34.78-149.46)	-1.68(-2.21--1.15)	0
Belarus	21.45(11.5-34.01)	168.32(90.46-268.29)	8.8(5.89-12.06)	58.82(39.58-80.6)	-3.51(-4.21--2.81)	0
Belgium	10.84(5.47-17.9)	73.03(36.92-120.42)	2.82(1.92-3.78)	12.01(8.22-16.15)	-5.76(-6.14--5.37)	0
Belize	0.25(0.14-0.39)	259.76(150.45-406.05)	0.42(0.19-0.69)	131.27(60.97-216.3)	-2.13(-2.77--1.48)	0
Benin	24.04(18.4-30.75)	1189.09(909.9-1527.23)	42.02(30.44-54.67)	780.12(569.77-1006.4)	-1.34(-1.57--1.1)	0
Bermuda	0.02(0-0.04)	25.04(0-66.92)	0.01(0-0.02)	5.98(1.11-11.91)	-4.44(-4.79--4.1)	0
Bhutan	1.58(1.06-2.13)	609.31(410.42-824.72)	1.1(0.7-1.58)	178.12(114.21-255.2)	-4.24(-4.85--3.63)	0
Bolivia (Plurinational State of)	22.58(14.95-33.23)	651.5(429.16-961.04)	13.99(8.44-21.97)	147.79(89.19-232.74)	-4.84(-5.11--4.58)	0
Bosnia and Herzegovina	13.7(10.53-17.47)	330.22(249.78-420.58)	5.24(3.36-8.16)	85.86(54.51-133.78)	-4.29(-5.04--3.53)	0
Botswana	5.18(3.27-7.3)	895.43(561.91-1261.07)	2.83(1.44-5.18)	186(97.72-342.64)	-5(-6.13--3.87)	0
Brazil	270.78(153.63-411.25)	273.21(155.73-414.45)	113.36(65.87-172.32)	44.28(25.73-67.22)	-5.68(-6.08--5.28)	0
Brunei Darussalam	0.07(0-0.18)	58.59(3.96-148.87)	0.09(0.02-0.18)	23.53(5.02-47.92)	-3.01(-3.58--2.43)	0
Bulgaria	67.75(36.75-99.96)	571.97(310.05-842.16)	15.75(11.06-24.09)	120.27(84.44-183.99)	-4.93(-5.56--4.3)	0
Burkina Faso	38.16(28.03-48.73)	843.17(614.78-1074.32)	65.74(45.89-87.23)	666.76(472.27-876.74)	-0.77(-0.89--0.64)	0
Burundi	51.06(35.79-67.98)	2073.91(1460.6-2755.28)	52.05(37.23-67.13)	981.62(715.43-1269.27)	-2.41(-2.58--2.23)	0
Cabo Verde	1.19(0.9-1.5)	541.82(407.05-683.73)	1.29(0.84-1.77)	277.18(183.57-378.98)	-2.1(-2.39--1.81)	0
Cambodia	83.9(65.8-103.68)	1779.69(1393.81-2189.39)	127.35(91.01-166.62)	1016.05(733.35-1319.34)	-1.8(-1.88--1.71)	0
Cameroon	49.38(34.43-65.92)	1041.79(732.86-1399.84)	112(71.28-162.35)	804.44(515.02-1155.4)	-0.83(-0.97--0.69)	0
Canada	4.61(1.28-8.81)	14.19(3.94-27.07)	2.08(0.79-3.79)	2.98(1.13-5.43)	-4.85(-5.35--4.35)	0
Central African Republic	20.96(14.24-29.07)	1712.11(1174.57-2367.62)	33.52(21.69-48.74)	1383.65(919.71-1991.36)	-0.65(-0.75--0.55)	0
Chad	29.46(22.14-37.96)	1015.23(760.19-1307.9)	61.27(42.43-85.31)	965.2(670.29-1340.23)	-0.13(-0.42-0.16)	0.383445
Chile	24.69(16.92-32.85)	238.24(163.08-317.28)	12.12(8.03-17.18)	48.04(31.86-68.11)	-5.01(-5.37--4.64)	0
China	10555.64(8274.76-13408.08)	1329.75(1036-1690.91)	8269.85(5886.06-11117.2)	402.95(288.33-539.56)	-3.83(-4.14--3.52)	0
Colombia	37.46(23.31-51.78)	199.76(124.67-276.48)	13.17(7.81-20.32)	23.84(14.14-36.8)	-6.77(-7.29--6.25)	0
Comoros	2.73(1.9-3.59)	1307.78(918.35-1705.86)	3.17(2.15-4.16)	626.26(430.87-833.1)	-2.41(-2.62--2.18)	0
Congo	15.84(11.06-21.54)	1417.24(1011.74-1893.03)	18.37(12-26.69)	628.14(421.84-888.27)	-2.6(-2.91--2.28)	0
Cook Islands	0.01(0-0.04)	99.26(3.26-305.62)	0.01(0-0.02)	24.08(0-65.86)	-4.46(-4.64--4.28)	0
Costa Rica	1.6(0.86-2.32)	88.26(47.17-128.34)	0.99(0.62-1.48)	18.05(11.19-26.83)	-5.2(-5.8--4.6)	0
C么te d'Ivoire	42.92(31.5-58.15)	930.81(690.57-1260.51)	88.84(59.71-120.7)	691.89(467.57-932.8)	-0.94(-1.2--0.68)	0
Croatia	13.46(6.94-21.52)	219.4(113.33-349.93)	3(2.14-3.98)	34.4(24.43-45.61)	-5.87(-6.57--5.16)	0
Cuba	12.75(4.87-25.38)	124.09(47.33-247.09)	11.83(5.56-19.9)	62.68(29.55-105.63)	-2.06(-2.68--1.44)	0
Cyprus	0.7(0.31-1.26)	99.59(43.74-179.15)	0.41(0.28-0.56)	21.13(14.54-28.29)	-5.18(-5.63--4.73)	0
Czechia	19(9.91-30.71)	138.76(72.25-224.61)	3.49(2.51-4.68)	16.87(12.11-22.65)	-6.65(-7.24--6.05)	0
Democratic People's Republic of Korea	240.02(176.44-319.78)	1489.66(1088.7-1970.39)	430.46(322.98-565.89)	1295.46(978.2-1699.83)	-0.46(-0.5--0.41)	0
Democratic Republic of the Congo	167.1(116.34-228.73)	1028.56(722.47-1410.04)	324.2(219.34-452.32)	858.95(591.29-1187)	-0.64(-0.89--0.4)	0
Denmark	4.41(2-7.69)	55.82(25.28-97.16)	1.17(0.71-1.75)	9.84(6.02-14.66)	-5.49(-6.02--4.97)	0
Djibouti	1.41(0.91-2)	941.27(615.19-1319.38)	3.33(2.02-5.11)	477.28(295.68-723.39)	-2.26(-2.5--2.01)	0
Dominica	0.21(0.12-0.3)	349.76(198.43-512.03)	0.1(0.05-0.19)	124.04(55.97-218.02)	-3.31(-3.49--3.14)	0
Dominican Republic	13.97(8.61-19.65)	351.79(217.76-495.24)	13.32(4.68-24.54)	129.56(45.5-237.69)	-3.09(-3.67--2.51)	0
Ecuador	16.81(11.37-22.85)	286.72(193.33-390.2)	7.33(4.2-11.36)	44.3(25.45-68.46)	-6.11(-6.82--5.4)	0
Egypt	170.58(103.57-238.38)	611.01(355.37-876.47)	175.76(105.56-252.26)	264.12(157.12-378.58)	-2.94(-3.41--2.46)	0
El Salvador	10.03(7.84-12.37)	320.56(251.36-396.32)	3.61(2.08-5.33)	58.54(33.77-86.5)	-5.37(-5.88--4.87)	0
Equatorial Guinea	3.1(2.13-4.13)	1527.93(1074.12-2015.29)	1.37(0.62-2.42)	247.86(115.66-434.51)	-5.57(-6.43--4.7)	0
Eritrea	25.82(18.72-34.69)	1994.78(1444.72-2673.46)	30.91(21.07-42.38)	1013.67(702.89-1378.36)	-2.23(-2.49--1.97)	0
Estonia	1.95(0.74-3.54)	96.22(36.72-174.99)	0.13(0.04-0.27)	5.2(1.63-10.91)	-9.28(-10.14--8.41)	0
Eswatini	2.95(2.08-3.9)	1003.46(714.73-1317.22)	3.43(1.7-5.91)	570.93(291.86-982.27)	-1.92(-2.55--1.28)	0
Ethiopia	330.11(246.11-455.31)	1555.97(1166.52-2102.43)	255.38(192.29-330.57)	562.74(422.34-728.05)	-3.23(-3.4--3.06)	0
Fiji	3.3(1.89-4.59)	834.79(481.8-1144.23)	2.23(0.67-4.2)	286.47(87.31-535.68)	-3.51(-3.87--3.15)	0
Finland	1.32(0.21-2.89)	18.89(2.97-41.34)	0.3(0.04-0.68)	2.41(0.34-5.47)	-6.76(-7.6--5.92)	0
France	37.6(17.1-64.81)	47.07(21.37-80.77)	10.91(7.16-15.66)	7.61(4.98-10.89)	-5.72(-6.06--5.38)	0
Gabon	2.97(1.57-4.85)	514.77(272.44-841.27)	2.89(1.57-4.89)	265.45(145.88-446.47)	-1.97(-2.33--1.62)	0
Gambia	3.84(2.78-5.24)	1001.21(726.41-1370.67)	9.68(6.77-12.81)	916.56(648.01-1213.57)	-0.27(-1.14-0.61)	0.544404
Georgia	31.24(11.78-51.51)	502.31(189.59-828.74)	11.63(6.94-18.13)	198.33(118.42-309.36)	-3.26(-4.31--2.2)	0
Germany	73.47(36.67-124.75)	59.91(29.94-101.37)	17.59(11.97-24.41)	9.3(6.33-12.84)	-5.9(-6.27--5.53)	0
Ghana	91.54(68.42-118.28)	1300.12(972.01-1698.36)	164.77(113.53-215.58)	880.61(606.35-1150.51)	-1.25(-1.47--1.03)	0
Greece	24.11(12.12-39.28)	161.63(80.87-263.24)	9.42(6.79-12.32)	39.32(28.41-51.51)	-4.49(-4.85--4.13)	0
Greenland	0.02(0-0.05)	46.86(0.24-129.8)	0.01(0-0.03)	14.89(0.57-39.65)	-3.55(-3.81--3.29)	0
Grenada	0.28(0.15-0.46)	418.9(231.48-682.88)	0.15(0.06-0.28)	130.02(51.26-238.77)	-3.77(-4.1--3.44)	0
Guam	0.04(0-0.12)	52.23(0-146.25)	0.08(0.04-0.13)	40.62(19.04-66.07)	-0.95(-2.41-0.54)	0.211443
Guatemala	14.06(11.24-16.82)	360.14(286.65-435.84)	16.87(10.11-23.96)	148.08(89.11-209.92)	-2.92(-3.82--2.02)	0
Guinea	36.75(27.09-47.05)	1072.97(788.76-1388.08)	54.83(37.92-73.82)	907.28(632.62-1219.29)	-0.55(-0.67--0.43)	0
Guinea-Bissau	8.32(6.04-11.38)	1895.54(1369.24-2576.01)	11.77(8.14-15.93)	1396.96(988.58-1836.23)	-0.96(-1.06--0.86)	0
Guyana	3.94(2.24-6.18)	969.31(550.11-1516.88)	2.06(0.92-3.58)	301.24(135.59-522.97)	-3.65(-4.35--2.94)	0
Haiti	57.77(43.19-74.38)	1651.49(1222.29-2121.1)	80.51(54.03-114.85)	1013.71(678.31-1424.79)	-1.55(-1.69--1.4)	0
Honduras	11.03(8.31-14.17)	484.15(367.92-624.82)	24.29(16.47-33.24)	373.5(253.11-504.85)	-0.84(-1.43--0.25)	0.005563
Hungary	35.4(18.55-57.54)	248.98(130.38-405.07)	4.98(3.43-8.29)	27.89(19.22-46.13)	-6.85(-7.72--5.96)	0
Iceland	0.03(0-0.08)	11.19(0.84-26.56)	0.01(0-0.02)	1.77(0.33-3.94)	-6.15(-6.45--5.85)	0
India	3042.65(2311.91-3773.56)	608.74(460.38-759.87)	4587.56(3392.35-5821.26)	367.61(270.39-468.26)	-1.69(-1.97--1.41)	0
Indonesia	1424.35(1128.59-1768.82)	1330.26(1037.39-1663.89)	1428.3(896.97-2076.84)	561.99(353.06-810.43)	-2.83(-3.03--2.62)	0
Iran (Islamic Republic of)	33.85(25.35-42.38)	121.64(91.14-151.79)	42.09(33.27-52.88)	51.34(40.42-64.83)	-2.79(-3.18--2.41)	0
Iraq	46.85(32.18-64.74)	538.07(369.4-749.56)	72.21(48.2-104.9)	273.96(182.51-388.57)	-2.11(-2.32--1.91)	0
Ireland	1.29(0.5-2.32)	31.94(12.3-57.3)	0.31(0.17-0.5)	3.97(2.08-6.28)	-6.53(-7.05--6.01)	0
Israel	4.3(2.34-6.94)	89.06(48.29-143.82)	2.87(2.19-3.69)	23.36(17.76-29.95)	-4.29(-5.64--2.93)	0
Italy	70.98(38.78-110.8)	82.53(45.05-128.76)	26.85(19.78-36.14)	18.03(13.42-24.04)	-4.84(-5.22--4.46)	0
Jamaica	6.17(3.67-8.49)	354.35(210.95-486.63)	3.87(2.1-6.16)	125.37(68.1-199.78)	-2.71(-3.51--1.9)	0
Japan	75.19(14.73-161.48)	44.94(8.81-96.63)	66.36(35.79-101.98)	21.19(11.56-32.02)	-2.28(-2.47--2.09)	0
Jordan	2.32(1.67-3.07)	153.36(109.93-204)	5.56(3.86-7.44)	69.37(48.33-92.86)	-2.63(-3.06--2.19)	0
Kazakhstan	31.82(11.94-57.16)	245.74(92.42-440.81)	32.21(21.58-47.04)	182.43(122.64-264.28)	-1(-1.84--0.15)	0.02133
Kenya	54.89(39.07-71.42)	656.41(463.22-851.37)	130.72(94.93-175.46)	559.69(406.18-741.56)	-0.51(-0.66--0.35)	0
Kiribati	0.75(0.58-0.94)	1800.98(1400.28-2268.71)	0.85(0.61-1.16)	1027.25(751.64-1400.83)	-1.84(-1.95--1.73)	0
Kuwait	0.88(0.68-1.09)	103.98(80.45-129.68)	2.25(1.68-2.89)	58.92(43.87-75.59)	-1.75(-3.4--0.08)	0.040061
Kyrgyzstan	19.47(13.06-25.94)	639.78(430.49-855.16)	11.31(8.05-15)	210.86(149.82-274.99)	-3.56(-4.09--3.01)	0
Lao People's Democratic Republic	50.61(37.85-66.81)	2254.49(1676.6-2958.64)	50.23(30.17-69.42)	999.75(601.66-1377.12)	-2.62(-2.71--2.52)	0
Latvia	8.84(4.67-13.89)	248.07(131.04-389.8)	1.14(0.74-1.75)	31.73(20.57-48.95)	-6.49(-8.11--4.84)	0
Lebanon	3.76(2.24-5.81)	170.85(103.44-264.02)	2.81(1.83-4.07)	45.37(29.43-65.84)	-4.24(-4.79--3.68)	0
Lesotho	7.12(5.02-9.25)	842.37(596.72-1091.94)	12.42(7.9-17.52)	1101.51(708.79-1532.74)	0.86(0.55-1.17)	0
Liberia	12.19(9.12-15.52)	1016.14(763.32-1286.88)	20.21(14.03-28.07)	831.09(582.91-1158.12)	-0.66(-0.94--0.37)	6e-06
Libya	2.99(1.9-4.57)	142.51(89.18-222.75)	7.07(4.28-10.75)	115.16(70.26-176.97)	-0.72(-1.38--0.05)	0.035602
Lithuania	3.92(1.9-6.39)	88.07(42.67-143.76)	0.9(0.56-1.35)	17.25(10.82-25.82)	-5.38(-6.63--4.12)	0
Luxembourg	0.4(0.18-0.71)	75.42(32.69-132.84)	0.08(0.04-0.12)	7.31(4.07-11.16)	-7.29(-7.74--6.83)	0
Madagascar	112.18(88.85-137.63)	2049.57(1616.22-2540.99)	193.77(136.34-261.51)	1515.56(1066.42-2025.2)	-0.96(-1.28--0.64)	0
Malawi	47.56(36.26-59.23)	1178.29(906.07-1468.65)	79.28(59.31-99.76)	991.15(751.28-1246.37)	-0.52(-0.65--0.39)	0
Malaysia	44.38(19.97-75.76)	453(204.81-781.76)	43.29(28.85-61.35)	147.61(98.03-209.44)	-3.42(-3.85--2.99)	0
Maldives	1.44(1.03-1.86)	1442.79(1032.06-1840.03)	0.28(0.16-0.47)	74.15(41.27-121.86)	-9.25(-9.59--8.91)	0
Mali	44.7(31.83-57.97)	1047.11(744.22-1369.37)	67.84(47.34-89.92)	703.27(495.58-926.62)	-1.25(-1.41--1.09)	0
Malta	0.29(0.13-0.49)	67.01(30.21-114.52)	0.12(0.08-0.17)	13.04(9.01-17.86)	-5.34(-5.92--4.76)	0
Marshall Islands	0.21(0.14-0.29)	1174.5(780.21-1650.03)	0.32(0.2-0.49)	796(505.09-1214.27)	-1.29(-1.46--1.12)	0
Mauritania	12.45(9.27-16.74)	1196.88(891.8-1619.5)	13.33(9.15-19.07)	589.95(407.03-840.74)	-2.3(-2.47--2.13)	0
Mauritius	1.22(0.52-2.06)	154.09(65.36-259)	0.69(0.23-1.24)	38.53(12.95-69.5)	-4.33(-5.4--3.25)	0
Mexico	56.45(33.05-81.08)	125.63(73.61-180.46)	41.15(26.74-64.77)	31.71(20.61-49.85)	-4.36(-4.83--3.88)	0
Micronesia (Federated States of)	0.92(0.67-1.23)	1777.88(1281.47-2361.72)	0.64(0.39-0.97)	792.11(496.29-1192.55)	-2.62(-2.72--2.53)	0
Monaco	0.02(0-0.04)	29.37(4.9-61.21)	0.01(0-0.02)	11.19(5.51-18.64)	-3.01(-3.42--2.59)	0
Mongolia	17.74(12.78-22.77)	1697.03(1227.92-2172.05)	14.65(9.13-21.83)	610.38(381.13-905.59)	-3.54(-4.08--3)	0
Montenegro	4.53(2.34-7.01)	744.62(384.58-1153.95)	3.76(2.36-6.92)	409.98(259.93-753.7)	-1.84(-2.23--1.45)	0
Morocco	41.52(26.35-60.63)	274.72(174.32-400.93)	39.34(23.95-59.13)	111.46(67.96-164.71)	-2.87(-3.1--2.63)	0
Mozambique	95.94(75-119.87)	1525.59(1194.71-1893.21)	194.05(135.32-261.6)	1568.33(1117.65-2087.39)	0.09(-0.05-0.24)	0.201085
Myanmar	563.58(430.85-735.59)	2257.87(1724.39-2931.96)	534.32(373.32-735.35)	1046.43(731.51-1434.07)	-2.47(-2.59--2.35)	0
Namibia	6.18(4.03-8.21)	929.82(610.77-1236.29)	5.44(2.63-9.78)	385.32(191.55-683.69)	-2.78(-3.07--2.48)	0
Nauru	0.01(0-0.03)	153.16(0-617.52)	0.01(0-0.02)	129.67(15.24-292.87)	-0.53(-0.84--0.22)	0.000917
Nepal	77.33(56.57-100.32)	776.45(569.85-1009.49)	102.8(70.57-140.36)	429.77(294.11-586.74)	-1.95(-2.09--1.8)	0
Netherlands	10.63(5.28-17.31)	53.65(26.64-87.32)	3.66(2.52-5.09)	10.28(7.1-14.21)	-5.25(-5.84--4.66)	0
New Zealand	0.38(0.01-1.18)	9.8(0.24-30.34)	0.38(0.16-0.65)	4.55(1.89-7.71)	-2.34(-3.07--1.6)	0
Nicaragua	4.88(3.8-5.87)	294.38(230.28-353.36)	4.99(3.37-6.76)	98.12(66.28-133.31)	-3.74(-4.08--3.41)	0
Niger	32.16(22.17-45.01)	1083.93(762.2-1510.28)	75.91(48.9-106.51)	877.31(558.75-1240.28)	-0.66(-0.8--0.53)	0
Nigeria	449.26(310.67-597.67)	992.9(690.66-1314.97)	394.79(274.72-544.47)	404.04(283.15-557.28)	-2.88(-2.98--2.77)	0
Niue	0.01(0-0.02)	404.89(132.49-716.69)	0(0-0)	69.11(6.65-164.67)	-5.62(-5.95--5.3)	0
North Macedonia	11.73(7.35-15.58)	623.66(391.72-836.36)	6.85(4.67-9.65)	215.46(147.69-301.87)	-3.44(-4--2.88)	0
Northern Mariana Islands	0.03(0-0.07)	121.47(0-328.84)	0.04(0.02-0.08)	81.86(38.91-143.95)	-1.34(-2.1--0.57)	0.000672
Norway	1.46(0.45-2.74)	21.63(6.6-40.55)	0.3(0.12-0.55)	2.89(1.1-5.25)	-6.52(-7.18--5.85)	0
Oman	2.64(1.67-3.78)	331.84(208.95-478.53)	2.85(1.91-3.94)	111.15(76.18-151.61)	-3.55(-4.37--2.72)	0
Pakistan	356.19(262.35-452.77)	613.52(454.77-775.53)	605.46(442.51-810.76)	455.48(334.57-611.29)	-1.04(-1.32--0.75)	0
Palau	0.01(0-0.03)	103.93(0.4-285.68)	0.02(0-0.04)	73.69(7.35-153.26)	-1.07(-2.13-0)	0.049736
Palestine	2.04(1.36-2.94)	230.4(154.09-328.07)	2.85(1.89-3.91)	106.95(71.04-147.26)	-2.91(-3.3--2.52)	0
Panama	2.47(1.3-3.58)	160.3(84.2-232.41)	1.31(0.67-2.27)	29.71(15.1-51.24)	-5.45(-6.6--4.29)	0
Papua New Guinea	33.3(23.22-45.27)	1758.76(1250.6-2350.46)	68.02(45.58-94.52)	1269.69(864.81-1736.22)	-1.05(-1.19--0.92)	0
Paraguay	8.89(5.17-12.24)	382.07(221.64-525.43)	5.06(1.34-10.25)	83.87(22.33-169.46)	-4.84(-5.39--4.28)	0
Peru	42.81(32.25-53.71)	329.96(248.77-413.82)	25.57(15.94-38.71)	73.54(45.78-111.84)	-4.59(-5.23--3.95)	0
Philippines	240.31(188.81-291.61)	750.72(590.57-911.11)	457.54(317.84-623.68)	510.18(356.39-692.31)	-1.36(-1.7--1.01)	0
Poland	105.66(64.22-146.82)	244.82(148.97-340.17)	26.2(19.89-35.24)	39.5(29.93-53.04)	-5.91(-6.41--5.42)	0
Portugal	16.09(6.13-29.57)	117.64(44.83-216.73)	2.58(1.36-4.08)	10.9(5.77-17.19)	-7.3(-7.97--6.63)	0
Puerto Rico	0.38(0-1.23)	10.64(0-34.14)	0.3(0.08-0.56)	4.62(1.21-8.74)	-2.53(-3.32--1.73)	0
Qatar	0.67(0.49-0.86)	511.94(382.76-650.81)	1.68(1.18-2.24)	131.2(92.24-169.79)	-4.38(-5.37--3.39)	0
Republic of Korea	122.18(50-217.73)	414.5(167.49-734.53)	46.9(31.04-66.5)	52.03(34.44-73.72)	-6.43(-6.72--6.13)	0
Republic of Moldova	34.32(25.42-43.76)	772.14(571.68-985.8)	6.66(4.26-9.87)	113.71(72.55-168.67)	-6.32(-6.93--5.72)	0
Romania	108.54(54.55-165.34)	388.24(195.26-593.22)	29.57(20.34-43.57)	83.76(57.45-123.36)	-4.86(-5.45--4.27)	0
Russian Federation	321.74(147.79-518.15)	179.26(82.24-288.91)	106.83(63.97-166.73)	47.79(28.59-74.55)	-4.16(-5.45--2.85)	0
Rwanda	76.32(57.57-99.49)	2504.01(1895.76-3246.86)	56.4(38.29-77.5)	864.62(593.86-1177.3)	-3.38(-3.55--3.22)	0
Saint Kitts and Nevis	0.06(0.01-0.13)	170.56(39.22-356.32)	0.03(0.01-0.05)	38.21(13.33-67.84)	-4.49(-5.1--3.88)	0
Saint Lucia	0.35(0.17-0.56)	396.6(200.37-640.31)	0.28(0.12-0.49)	116.32(47.79-204.32)	-3.82(-4.45--3.18)	0
Saint Vincent and the Grenadines	0.26(0.15-0.41)	364.99(206.09-568.09)	0.2(0.08-0.37)	143.42(54.75-262.94)	-3.03(-3.44--2.61)	0
Samoa	1.11(0.8-1.45)	1277.17(919.76-1652.62)	1.15(0.68-1.63)	771.43(459.31-1084.56)	-1.65(-1.76--1.53)	0
San Marino	0.01(0-0.02)	34.97(12.46-64.78)	0.01(0-0.01)	7.89(3.77-13.19)	-4.91(-5.35--4.48)	0
Sao Tome and Principe	0.51(0.39-0.63)	782.18(593.12-966.47)	0.56(0.4-0.76)	450.59(328.59-599.33)	-1.71(-2.04--1.38)	0
Saudi Arabia	27.77(18.69-39.08)	414.54(280.18-582.78)	70.68(49.35-95.43)	253.74(181.74-329.35)	-1.7(-2.15--1.24)	0
Senegal	34.48(26.22-44.77)	997.92(763.8-1303.46)	61.01(42.69-81.56)	742.85(518.8-989.74)	-0.98(-1.27--0.68)	0
Serbia	50.37(27.56-74.75)	473.15(255.14-706.09)	17.9(12.26-26.27)	110.48(75.92-162.2)	-4.53(-5.07--3.98)	0
Seychelles	0.05(0.02-0.1)	93.29(27.27-174.31)	0.06(0.02-0.11)	46.32(15.64-87.4)	-2.2(-2.94--1.46)	0
Sierra Leone	21.34(15.67-28.47)	997.64(737.47-1331.5)	35.79(24.38-48.91)	856.37(587.83-1169.67)	-0.5(-0.62--0.39)	0
Singapore	4.48(1.63-7.85)	187.51(68.08-329.94)	1.69(0.9-2.66)	19.8(10.5-31.13)	-6.85(-7.56--6.14)	0
Slovakia	11.31(5.78-18.42)	189.75(96.64-306.46)	3.57(2.5-4.73)	38.58(27-51.17)	-5.22(-5.66--4.78)	0
Slovenia	2.64(1.36-4.16)	106.92(55.13-168.26)	0.57(0.4-0.79)	12.54(8.83-17.48)	-6.63(-7.46--5.78)	0
Solomon Islands	3(1.9-3.97)	2132.94(1456.68-2771.66)	6.6(4.87-8.81)	1784.69(1309.34-2367.68)	-0.61(-0.87--0.35)	5e-06
Somalia	50.7(35.38-70.26)	1910.4(1366.63-2574.72)	84(53.23-122.98)	1248.72(821.98-1816.09)	-1.33(-1.49--1.17)	0
South Africa	74.83(53.29-99.56)	318.39(224.18-426.66)	97.19(67.04-131.58)	199.31(137.8-270.09)	-1.59(-2.24--0.93)	2e-06
South Sudan	33.11(22.85-45.15)	1249.51(870.84-1701.88)	38.76(25.25-56.07)	941.07(633.67-1335.82)	-0.91(-1.08--0.73)	0
Spain	32.41(14.2-56.83)	61.58(26.96-108.29)	8.52(5.42-12.85)	8.56(5.44-12.81)	-6.19(-6.63--5.75)	0
Sri Lanka	75.28(61.67-91.32)	692.23(567.57-838.18)	50.3(24.1-92.42)	189.48(90.91-347.97)	-4.36(-5.17--3.54)	0
Sudan	98.71(68.79-133.45)	985.42(681.74-1334.71)	75.03(45.89-112.41)	331.54(200.77-495.75)	-3.56(-3.84--3.29)	0
Suriname	1.17(0.53-2)	438.21(199.12-746.36)	1.64(0.74-2.82)	251.72(113.54-431)	-1.78(-2.41--1.15)	0
Sweden	2.95(0.76-5.89)	19.85(5.11-39.61)	0.65(0.19-1.25)	2.9(0.85-5.59)	-6.19(-7.05--5.33)	0
Switzerland	3.92(1.8-6.77)	37.65(17.25-64.81)	0.86(0.54-1.25)	4.51(2.83-6.51)	-6.69(-7.13--6.26)	0
Syrian Arab Republic	17.54(11.43-24.98)	294.27(191.2-417.45)	20.45(12.66-29.67)	155.5(97.84-224.09)	-2.04(-2.51--1.57)	0
Taiwan (Province of China)	54.95(22.11-102.9)	341.57(137.48-639.32)	19.72(14.69-26.07)	49.36(36.69-65.27)	-6.07(-6.75--5.38)	0
Tajikistan	20.23(14.62-26.63)	717.33(518.38-945.27)	23.86(16.83-32.25)	406.48(283.11-547.98)	-1.95(-2.35--1.55)	0
Thailand	220.58(160.32-279.53)	592.56(432.33-746.76)	190.46(125.31-273.62)	185.49(123.19-267.2)	-3.68(-3.95--3.41)	0
Timor-Leste	4.16(3.1-5.32)	1345.53(1004.97-1709.29)	7.63(4.17-11.4)	869.28(479.29-1297.48)	-1.41(-1.82--1.01)	0
Togo	14.96(11.68-19.18)	1086.46(857.5-1392.62)	39.38(27.23-52.58)	925.06(649.11-1229.6)	-0.51(-0.64--0.37)	0
Tokelau	0(0-0)	99.12(5.91-352.46)	0(0-0)	45.54(0.46-115.78)	-2.49(-2.66--2.32)	0
Tonga	0.29(0.21-0.38)	524.92(374.94-678.24)	0.21(0.11-0.31)	254.39(131.95-383.58)	-2.41(-2.71--2.11)	0
Trinidad and Tobago	1.56(0.28-3.55)	182.95(33.06-415.53)	1.83(0.6-3.52)	94.99(31.33-183)	-2.09(-2.57--1.61)	0
Tunisia	8.17(5.28-12.09)	162.41(104.04-236.98)	9.45(5.5-15.34)	71.5(41.68-116.2)	-2.61(-2.81--2.42)	0
Turkey	82.4(56.05-115.49)	228.71(155.83-321.64)	71.15(51.03-93.68)	76.64(54.76-100.95)	-3.53(-4.02--3.03)	0
Turkmenistan	3.81(1.06-7.53)	185.5(51.44-366.65)	10.67(5.71-17.33)	241.34(129.59-392.72)	0.8(-0.33-1.95)	0.164986
Tuvalu	0.11(0.08-0.14)	1532.65(1105.51-2005.31)	0.03(0.01-0.04)	242.24(138.12-366.1)	-5.83(-5.99--5.67)	0
Uganda	78.7(56.38-104.24)	1188.92(856.8-1566.65)	106.81(72.15-146.96)	684.26(467.6-926.39)	-1.79(-2--1.58)	0
Ukraine	125.36(62.64-203.74)	176.44(88.51-287.2)	45.53(25.07-77.16)	64.68(35.54-109.88)	-3.42(-4.33--2.51)	0
United Arab Emirates	1.64(1.1-2.28)	273.52(187.35-377.86)	5.19(3.49-7.14)	123(86.86-170.57)	-2.65(-4.59--0.67)	0.009055
United Kingdom	33.79(14.62-57.64)	38.79(16.77-66.21)	11.47(7.52-16.38)	8.86(5.82-12.6)	-4.69(-4.92--4.46)	0
United Republic of Tanzania	117.27(91.15-146.82)	1038.68(801.06-1306.77)	156.21(109.78-212.93)	591.97(417.53-803.99)	-1.79(-1.89--1.69)	0
United States of America	81.39(32.75-141.23)	26.51(10.69-45.94)	41.01(20.3-65.98)	7.48(3.72-12.06)	-4.02(-4.74--3.3)	0
United States Virgin Islands	0.03(0-0.08)	32.5(0.71-88.31)	0.02(0.01-0.04)	12.59(5.57-21.58)	-2.79(-3.26--2.31)	0
Uruguay	3.64(1.35-6.63)	97.63(36.24-177.94)	1.1(0.43-1.95)	21.04(8.18-37.25)	-4.9(-5.18--4.62)	0
Uzbekistan	64.02(40.95-89.97)	538.28(343.61-755.58)	65.32(44.18-88.82)	240.62(163.86-327.24)	-2.65(-3.24--2.06)	0
Vanuatu	1.22(0.91-1.61)	1758.55(1330.38-2289.2)	2.58(1.9-3.31)	1334.27(1000.82-1705.44)	-0.92(-1.09--0.75)	0
Venezuela (Bolivarian Republic of)	15.54(6.97-27.12)	150.46(67.71-262.33)	19(9.9-29.88)	62.08(32.35-97.59)	-2.77(-3.76--1.77)	0
Viet Nam	593.14(434.51-772.46)	1466.65(1075.65-1913.77)	611.4(392.2-837.02)	602.36(389.02-814.69)	-2.86(-2.92--2.8)	0
Yemen	52.85(36.14-74.24)	995.25(668.88-1394.06)	64.37(39.04-101.46)	408.83(245.66-645.05)	-2.99(-3.18--2.79)	0
Zambia	41.41(31.3-53.49)	1408.31(1066.02-1832.34)	75.55(50.97-102.55)	1024.55(706.69-1365.34)	-1.03(-1.19--0.88)	0
Zimbabwe	23.5(17.86-29.2)	578.43(440.61-725.14)	62.98(45.03-84.06)	847.8(613.29-1114.97)	1.27(0.93-1.61)	0

## Sheet: S6 YLD_204
location	YLDCases1990	ASR YLD1990	YLDCases2021	ASR YLD2021	AAPC	P-value
Afghanistan	1.51(1.04-2.03)	21.29(14.6-28.71)	1.86(1.27-2.51)	11.42(7.66-15.37)	-2.03(-2.11--1.94)	0
Albania	0.38(0.25-0.53)	15.77(10.45-21.88)	0.16(0.09-0.28)	4.25(2.31-7.39)	-4.18(-4.35--4)	0
Algeria	0.73(0.45-1.11)	5(3.07-7.58)	1.26(0.77-1.9)	3.03(1.89-4.54)	-1.62(-1.75--1.49)	0
American Samoa	0(0-0)	2.55(0-10.54)	0(0-0)	2.14(0.19-5.76)	-0.55(-0.72--0.38)	0
Andorra	0(0-0)	1.63(0.67-3.09)	0(0-0)	0.59(0.3-0.98)	-3.19(-3.37--3.01)	0
Angola	0.97(0.68-1.33)	19.34(13.39-26.49)	1.26(0.76-1.88)	8.26(4.92-12.29)	-2.71(-2.78--2.64)	0
Antigua and Barbuda	0(0-0)	2.57(0.52-6.77)	0(0-0)	1.71(0.55-3.33)	-1.28(-1.36--1.2)	0
Argentina	2.31(1.05-4.05)	7.23(3.28-12.68)	1.37(0.62-2.42)	2.56(1.15-4.53)	-3.31(-3.47--3.15)	0
Armenia	0.19(0.1-0.32)	6.34(3.35-10.54)	0.15(0.09-0.23)	3.78(2.31-5.61)	-1.75(-1.96--1.53)	0
Australia	0.12(0-0.32)	0.6(0.02-1.66)	0.26(0.14-0.4)	0.63(0.34-0.99)	0.19(-1.31-1.71)	0.805283
Austria	0.66(0.33-1.13)	5.68(2.82-9.76)	0.23(0.14-0.33)	1.33(0.83-1.96)	-4.65(-4.81--4.5)	0
Azerbaijan	0.6(0.24-1.02)	10.49(4.19-17.83)	0.61(0.3-1.06)	5.29(2.64-9.2)	-2.24(-2.52--1.95)	0
Bahamas	0(0-0.01)	2.37(0.4-5.74)	0.01(0-0.01)	1.74(0.57-3.46)	-0.98(-1.13--0.83)	0
Bahrain	0.03(0.02-0.05)	9.54(6.25-13.22)	0.09(0.06-0.13)	5.78(3.75-7.93)	-1.62(-1.7--1.53)	0
Bangladesh	13.2(9.1-17.83)	24.47(16.89-32.68)	25.78(17.34-34.26)	17.63(11.9-23.43)	-1.08(-1.16--1)	0
Barbados	0.01(0-0.02)	2.58(0.65-5.93)	0.01(0-0.02)	2(0.76-3.72)	-0.81(-0.89--0.72)	0
Belarus	0.79(0.41-1.31)	6.31(3.22-10.37)	0.33(0.2-0.48)	2.35(1.43-3.42)	-3.35(-3.7--3)	0
Belgium	0.41(0.19-0.72)	2.95(1.39-5.17)	0.17(0.1-0.25)	0.83(0.49-1.27)	-4.05(-4.23--3.88)	0
Belize	0(0-0.01)	4.1(2.12-6.72)	0.01(0-0.01)	2.49(1.1-4.19)	-1.57(-1.8--1.35)	0
Benin	0.52(0.36-0.7)	23.13(16.14-30.97)	1.18(0.82-1.61)	18.38(12.52-25.03)	-0.74(-0.78--0.71)	0
Bermuda	0(0-0)	0.73(0-2.03)	0(0-0)	0.32(0.06-0.62)	-2.53(-2.86--2.19)	0
Bhutan	0.04(0.03-0.06)	15.22(10.32-20.92)	0.04(0.03-0.06)	6.27(4.03-9)	-3(-3.48--2.52)	0
Bolivia (Plurinational State of)	0.29(0.2-0.41)	7.7(5.23-10.69)	0.24(0.14-0.35)	2.38(1.39-3.53)	-3.79(-3.91--3.67)	0
Bosnia and Herzegovina	0.36(0.24-0.5)	7.8(5.21-10.53)	0.16(0.1-0.26)	3.31(2-5.18)	-2.77(-2.85--2.68)	0
Botswana	0.09(0.06-0.13)	14.57(8.78-21.48)	0.08(0.04-0.16)	4.81(2.43-8.91)	-3.54(-3.66--3.42)	0
Brazil	4.28(2.34-6.67)	4.14(2.31-6.46)	2.42(1.29-3.96)	0.95(0.51-1.56)	-4.67(-4.75--4.59)	0
Brunei Darussalam	0(0-0.01)	3.4(0.22-9.12)	0.01(0-0.01)	1.62(0.33-3.37)	-2.45(-2.94--1.95)	0
Bulgaria	1.22(0.63-1.95)	10.82(5.66-17.2)	0.36(0.22-0.56)	3.38(2.11-5.21)	-3.72(-3.81--3.63)	0
Burkina Faso	0.86(0.59-1.17)	17.79(12.22-24.09)	1.72(1.16-2.31)	15.37(10.35-20.6)	-0.47(-0.52--0.42)	0
Burundi	0.73(0.5-0.97)	26.25(17.77-35.28)	0.93(0.64-1.28)	14.42(9.77-19.86)	-1.91(-1.99--1.83)	0
Cabo Verde	0.05(0.03-0.06)	21.81(14.55-29.5)	0.06(0.04-0.08)	11.71(7.56-16.53)	-1.96(-2.34--1.59)	0
Cambodia	1.54(1.05-2.07)	28(19.12-37.73)	2.94(1.99-4.04)	20.16(13.53-27.59)	-1.06(-1.11--1)	0
Cameroon	1.14(0.78-1.53)	21.65(14.58-28.79)	2.96(2.07-3.98)	18.11(12.68-24.27)	-0.59(-0.63--0.55)	0
Canada	0.43(0.12-0.87)	1.35(0.37-2.71)	0.3(0.1-0.58)	0.46(0.16-0.89)	-3.2(-4.53--1.85)	4e-06
Central African Republic	0.29(0.2-0.39)	20.53(14.25-27.84)	0.48(0.33-0.66)	16.04(10.76-22.6)	-0.79(-0.83--0.75)	0
Chad	0.68(0.47-0.92)	22.2(15.36-29.83)	1.49(1.02-2)	20.11(13.76-27.04)	-0.32(-0.39--0.26)	0
Chile	1.15(0.71-1.7)	10.73(6.57-15.71)	1.15(0.68-1.72)	4.68(2.75-7.05)	-2.61(-2.91--2.32)	0
China	249.8(167.03-343.63)	26.19(17.31-36.07)	251.03(158.73-365.46)	12.2(7.77-17.7)	-2.53(-2.67--2.39)	0
Colombia	0.93(0.52-1.43)	4.48(2.46-6.87)	0.59(0.33-0.93)	1.06(0.59-1.66)	-4.61(-4.71--4.52)	0
Comoros	0.05(0.03-0.07)	20.95(14.31-28.04)	0.07(0.05-0.09)	12.05(8.08-16.44)	-1.78(-1.86--1.7)	0
Congo	0.26(0.18-0.35)	20.84(14.18-27.97)	0.35(0.23-0.5)	9.99(6.48-14.26)	-2.37(-2.46--2.28)	0
Cook Islands	0(0-0)	3.04(0.1-9.54)	0(0-0)	1.25(0-3.44)	-2.83(-3--2.65)	0
Costa Rica	0.07(0.03-0.11)	3.31(1.57-5.28)	0.06(0.03-0.09)	1.04(0.59-1.67)	-3.55(-4.1--3)	0
C么te d'Ivoire	1.28(0.9-1.72)	23.17(16.04-30.83)	2.65(1.79-3.54)	17.5(11.96-23.61)	-0.9(-0.95--0.85)	0
Croatia	0.31(0.15-0.52)	5.05(2.42-8.51)	0.09(0.06-0.14)	1.43(0.92-2.11)	-4(-4.13--3.86)	0
Cuba	0.27(0.1-0.56)	2.62(1-5.44)	0.28(0.12-0.5)	1.58(0.66-2.86)	-1.56(-1.84--1.28)	0
Cyprus	0.03(0.01-0.05)	3.27(1.39-6.16)	0.03(0.02-0.05)	1.64(1.03-2.42)	-2.54(-2.81--2.28)	0
Czechia	0.52(0.24-0.86)	4.16(1.97-6.83)	0.22(0.14-0.33)	1.36(0.82-2.02)	-3.56(-3.67--3.46)	0
Democratic People's Republic of Korea	6.24(4.22-8.37)	32.93(22.15-44.52)	8.5(5.57-11.55)	24.89(16.39-33.94)	-0.9(-0.95--0.86)	0
Democratic Republic of the Congo	3.35(2.25-4.53)	17.64(11.87-23.87)	6.33(4.3-8.64)	13.57(9.1-18.65)	-0.85(-0.88--0.82)	0
Denmark	0.18(0.07-0.33)	2.37(0.98-4.43)	0.07(0.04-0.12)	0.72(0.4-1.15)	-3.83(-4.15--3.5)	0
Djibouti	0.03(0.02-0.04)	15.65(10.26-22.08)	0.08(0.04-0.12)	8.88(5.1-13.52)	-1.91(-2.11--1.71)	0
Dominica	0(0-0)	4.24(2.18-6.72)	0(0-0)	1.7(0.66-3.12)	-2.89(-2.97--2.81)	0
Dominican Republic	0.24(0.14-0.36)	5.57(3.34-8.37)	0.26(0.1-0.49)	2.47(0.96-4.64)	-2.59(-2.72--2.45)	0
Ecuador	0.34(0.2-0.51)	5.43(3.26-8.15)	0.24(0.14-0.39)	1.44(0.81-2.32)	-4.39(-4.81--3.96)	0
Egypt	2.61(1.71-3.78)	7.24(4.77-10.46)	4.57(2.97-6.49)	5.61(3.68-7.92)	-1.2(-1.91--0.48)	0.00112
El Salvador	0.25(0.17-0.35)	7.52(5.06-10.48)	0.11(0.06-0.17)	1.75(0.94-2.74)	-4.6(-4.91--4.29)	0
Equatorial Guinea	0.04(0.03-0.06)	19.68(13.64-26.58)	0.04(0.02-0.06)	5.38(2.87-8.72)	-4.04(-4.85--3.23)	0
Eritrea	0.37(0.25-0.49)	22.66(15.29-31.19)	0.54(0.36-0.75)	14.24(9.3-19.7)	-1.5(-1.56--1.45)	0
Estonia	0.06(0.02-0.11)	2.98(1.12-5.42)	0.01(0-0.02)	0.34(0.1-0.81)	-7.01(-7.92--6.1)	0
Eswatini	0.04(0.03-0.06)	12.95(8.41-18.26)	0.05(0.02-0.08)	7.56(3.68-12.46)	-1.78(-1.99--1.58)	0
Ethiopia	5.88(3.99-8.11)	23.74(15.95-32.21)	6.15(4.08-8.42)	11.43(7.6-15.74)	-2.34(-2.4--2.29)	0
Fiji	0.1(0.06-0.15)	20.3(11.71-29.85)	0.06(0.02-0.12)	6.99(2.08-13.59)	-3.44(-3.62--3.25)	0
Finland	0.08(0.01-0.19)	1.14(0.19-2.71)	0.03(0-0.08)	0.3(0.04-0.68)	-4.64(-5.42--3.86)	0
France	1.48(0.64-2.79)	1.95(0.85-3.66)	0.94(0.55-1.43)	0.75(0.44-1.16)	-3.1(-3.18--3.02)	0
Gabon	0.06(0.03-0.1)	9.65(5.02-16.45)	0.07(0.04-0.11)	5.47(3.08-8.52)	-1.72(-2.18--1.26)	0
Gambia	0.1(0.07-0.13)	21.72(15.21-28.95)	0.22(0.15-0.29)	17.9(12.55-23.97)	-0.62(-0.67--0.58)	0
Georgia	0.85(0.32-1.48)	13.73(5.14-23.93)	0.34(0.18-0.55)	6.57(3.42-10.57)	-2.41(-2.54--2.28)	0
Germany	3.44(1.62-6.19)	2.96(1.4-5.37)	1.69(1.03-2.53)	0.98(0.59-1.47)	-3.56(-3.69--3.44)	0
Ghana	2.08(1.43-2.78)	26.15(17.58-34.95)	4.23(2.86-5.55)	19.57(13.25-25.73)	-0.93(-1.04--0.81)	0
Greece	0.75(0.36-1.34)	5.32(2.62-9.54)	0.4(0.25-0.58)	2(1.26-2.9)	-3.08(-3.33--2.84)	0
Greenland	0(0-0)	1.38(0.01-3.87)	0(0-0)	0.61(0.02-1.59)	-2.59(-2.81--2.38)	0
Grenada	0(0-0.01)	4.94(2.63-8.38)	0(0-0.01)	2.18(0.81-4.39)	-2.62(-2.69--2.55)	0
Guam	0(0-0.01)	2.26(0-6.64)	0(0-0.01)	2.51(1.09-4.29)	0.27(-0.3-0.85)	0.349588
Guatemala	0.38(0.26-0.54)	8.73(5.95-12.12)	0.5(0.28-0.77)	4.1(2.27-6.32)	-2.41(-2.5--2.32)	0
Guinea	0.84(0.58-1.13)	23.52(16.1-31.41)	1.45(1.01-1.94)	21.12(14.52-27.97)	-0.34(-0.39--0.3)	0
Guinea-Bissau	0.14(0.09-0.19)	28.61(19.57-38.34)	0.22(0.15-0.29)	21.23(14.43-28.74)	-0.96(-1.03--0.89)	0
Guyana	0.04(0.02-0.06)	8.54(4.73-14.46)	0.03(0.01-0.04)	3.62(1.48-6.41)	-2.77(-2.98--2.55)	0
Haiti	0.51(0.35-0.69)	13.49(9.31-18.32)	0.81(0.56-1.1)	8.98(6.21-12.16)	-1.32(-1.35--1.28)	0
Honduras	0.15(0.11-0.2)	6.22(4.3-8.51)	0.25(0.16-0.36)	3.59(2.32-5.17)	-1.76(-1.8--1.72)	0
Hungary	0.88(0.42-1.48)	6.69(3.19-11.24)	0.22(0.13-0.36)	1.51(0.93-2.46)	-4.75(-4.9--4.6)	0
Iceland	0(0-0.01)	0.78(0.07-2.07)	0(0-0)	0.21(0.04-0.48)	-4.52(-4.99--4.05)	0
India	78.87(54.58-108.64)	14.56(10.07-20)	141.23(95.01-195.7)	10.99(7.4-15.22)	-0.89(-1.02--0.75)	0
Indonesia	40.96(27.52-57.24)	32.8(22.19-45.33)	35.54(21.63-54.18)	12.33(7.55-18.88)	-3.2(-3.35--3.05)	0
Iran (Islamic Republic of)	1.26(0.82-1.77)	3.79(2.5-5.34)	2.44(1.54-3.38)	2.66(1.68-3.67)	-1.17(-1.22--1.12)	0
Iraq	1.07(0.67-1.51)	10.57(6.63-14.88)	2.18(1.42-3.13)	6.74(4.41-9.55)	-1.43(-1.52--1.35)	0
Ireland	0.08(0.03-0.15)	1.96(0.7-3.88)	0.04(0.02-0.06)	0.51(0.24-0.88)	-4.25(-4.51--3.98)	0
Israel	0.14(0.07-0.25)	3.03(1.55-5.27)	0.19(0.11-0.26)	1.6(0.99-2.3)	-2.36(-2.63--2.09)	0
Italy	2.57(1.35-4.38)	3.28(1.71-5.61)	1.47(0.93-2.18)	1.2(0.76-1.78)	-3.19(-3.34--3.04)	0
Jamaica	0.09(0.05-0.14)	5.26(2.96-8.09)	0.07(0.03-0.11)	2.21(1.09-3.59)	-2.77(-2.88--2.67)	0
Japan	6.6(1.23-14.82)	3.98(0.74-8.9)	8.37(4.18-13.77)	2.9(1.44-4.8)	-1.01(-1.18--0.83)	0
Jordan	0.07(0.05-0.1)	3.85(2.46-5.41)	0.31(0.19-0.44)	3.09(1.9-4.35)	-0.93(-1.31--0.54)	2e-06
Kazakhstan	1.12(0.41-2.01)	7.88(2.89-14.23)	0.96(0.56-1.45)	4.93(2.88-7.47)	-1.62(-1.82--1.43)	0
Kenya	1.46(1-2.01)	14.77(9.94-20.41)	3.12(2.09-4.34)	11.09(7.41-15.53)	-0.92(-1--0.83)	0
Kiribati	0.03(0.02-0.04)	66.31(44.68-89.38)	0.03(0.02-0.05)	33.67(21.89-47.91)	-2.19(-2.25--2.14)	0
Kuwait	0.07(0.05-0.1)	6.09(3.97-8.4)	0.27(0.18-0.39)	5.52(3.65-7.84)	-0.28(-0.58-0.02)	0.064972
Kyrgyzstan	0.53(0.32-0.76)	16.45(10.04-23.71)	0.42(0.26-0.6)	7.11(4.36-10.07)	-2.74(-2.85--2.62)	0
Lao People's Democratic Republic	0.83(0.55-1.12)	33.76(22.29-45.45)	1.23(0.72-1.78)	21.04(12.19-30.53)	-1.53(-1.59--1.48)	0
Latvia	0.2(0.1-0.32)	5.83(2.81-9.44)	0.04(0.02-0.06)	1.22(0.71-2.07)	-5.11(-5.74--4.47)	0
Lebanon	0.08(0.04-0.12)	3.14(1.81-4.84)	0.15(0.09-0.23)	2.43(1.38-3.72)	-0.99(-1.4--0.59)	2e-06
Lesotho	0.1(0.06-0.14)	11.33(7.37-15.71)	0.14(0.09-0.19)	11.4(7.55-15.62)	0.02(-0.07-0.11)	0.615261
Liberia	0.3(0.2-0.4)	22.76(15.77-30.96)	0.48(0.33-0.65)	16.36(11.13-21.78)	-1.06(-1.08--1.04)	0
Libya	0.12(0.08-0.18)	4.93(3-7.14)	0.27(0.17-0.4)	3.8(2.35-5.67)	-0.93(-1.28--0.59)	0
Lithuania	0.14(0.06-0.24)	3.21(1.45-5.6)	0.04(0.02-0.06)	0.92(0.51-1.45)	-4.26(-4.82--3.7)	0
Luxembourg	0.01(0.01-0.02)	2.39(0.99-4.59)	0(0-0.01)	0.5(0.25-0.82)	-4.99(-5.22--4.76)	0
Madagascar	1.91(1.32-2.58)	30.76(21.25-41.36)	3.46(2.33-4.76)	22.04(14.67-30.12)	-1.06(-1.11--1.02)	0
Malawi	0.77(0.52-1.06)	16.6(11.26-22.73)	1.15(0.76-1.58)	12.2(8.08-16.93)	-1(-1.05--0.94)	0
Malaysia	1.69(0.68-3.06)	14.42(5.85-26.17)	1.93(1.15-3.01)	6.12(3.65-9.57)	-2.83(-3.33--2.33)	0
Maldives	0.04(0.02-0.05)	32.57(20.7-46.14)	0.02(0.01-0.03)	3.4(1.72-5.8)	-7.08(-7.3--6.85)	0
Mali	0.94(0.64-1.28)	20.45(14.03-27.53)	1.71(1.17-2.29)	16.01(10.84-21.33)	-0.79(-0.82--0.75)	0
Malta	0.01(0-0.02)	2.82(1.18-5.45)	0.01(0.01-0.02)	1.33(0.83-2)	-2.7(-3.2--2.2)	0
Marshall Islands	0(0-0.01)	24.06(14.81-35.41)	0.01(0-0.01)	17.47(10.49-26.11)	-1.06(-1.16--0.95)	0
Mauritania	0.27(0.18-0.36)	24.35(16.39-32.36)	0.38(0.26-0.5)	15.28(10.43-20.54)	-1.51(-1.58--1.44)	0
Mauritius	0.04(0.02-0.07)	4.35(1.83-7.9)	0.03(0.01-0.06)	1.69(0.56-3.23)	-2.96(-3.13--2.79)	0
Mexico	1.95(1.07-3.12)	3.87(2.09-6.17)	1.61(0.96-2.5)	1.23(0.74-1.91)	-3.61(-3.76--3.46)	0
Micronesia (Federated States of)	0.02(0.01-0.03)	38.04(25.83-52.75)	0.02(0.01-0.03)	18.87(11.33-28.91)	-2.26(-2.34--2.19)	0
Monaco	0(0-0)	1.16(0.17-2.61)	0(0-0)	0.79(0.38-1.26)	-1.19(-1.68--0.71)	2e-06
Mongolia	0.41(0.27-0.57)	33.8(22.18-46.45)	0.55(0.32-0.84)	18.54(10.87-28.44)	-1.96(-2.03--1.89)	0
Montenegro	0.09(0.05-0.15)	14.53(7.36-23.78)	0.05(0.03-0.1)	6.05(3.49-11.76)	-2.8(-2.96--2.64)	0
Morocco	0.99(0.65-1.42)	5.82(3.78-8.4)	0.99(0.62-1.4)	2.65(1.64-3.74)	-2.49(-2.66--2.32)	0
Mozambique	1.39(0.97-1.85)	19.96(13.64-26.87)	2.67(1.8-3.66)	19.08(12.7-26.4)	-0.15(-0.2--0.09)	1e-06
Myanmar	9.16(6.24-12.47)	33.57(22.78-45.62)	10.97(7.1-15.27)	19.98(12.97-27.76)	-1.68(-1.77--1.58)	0
Namibia	0.1(0.06-0.15)	14.51(8.86-21.41)	0.09(0.04-0.17)	6.01(2.82-10.91)	-2.82(-2.89--2.76)	0
Nauru	0(0-0)	3.59(0-14.12)	0(0-0)	2.74(0.35-6.27)	-0.91(-1.11--0.7)	0
Nepal	1.75(1.21-2.37)	16.01(11.08-21.62)	2.86(1.99-3.84)	11.54(8.01-15.48)	-1.15(-1.18--1.12)	0
Netherlands	0.55(0.25-0.99)	2.88(1.34-5.2)	0.29(0.18-0.44)	0.96(0.58-1.46)	-3.66(-3.95--3.37)	0
New Zealand	0.02(0-0.06)	0.47(0.01-1.48)	0.03(0.01-0.05)	0.36(0.13-0.64)	-0.77(-1.45--0.08)	0.028711
Nicaragua	0.13(0.09-0.18)	7.21(4.94-9.93)	0.18(0.12-0.26)	3.34(2.14-4.8)	-2.46(-2.51--2.41)	0
Niger	0.84(0.58-1.13)	23.67(16.22-31.83)	1.86(1.29-2.49)	18.41(12.63-24.34)	-0.82(-0.86--0.77)	0
Nigeria	9.53(6.53-12.94)	19.21(13.24-26.15)	14.4(9.57-19.85)	12.76(8.6-17.74)	-1.32(-1.34--1.29)	0
Niue	0(0-0)	11.95(3.71-21.72)	0(0-0)	2.15(0.2-5.08)	-5.45(-5.78--5.12)	0
North Macedonia	0.27(0.16-0.4)	13.3(7.93-19.69)	0.15(0.09-0.23)	4.99(3.13-7.47)	-3.12(-3.22--3.02)	0
Northern Mariana Islands	0(0-0)	3.61(0-10.37)	0(0-0)	2.85(1.21-5.15)	-0.85(-1.28--0.42)	0.000122
Norway	0.08(0.02-0.16)	1.26(0.37-2.53)	0.03(0.01-0.06)	0.31(0.11-0.61)	-4.78(-5.32--4.23)	0
Oman	0.1(0.06-0.15)	8.18(5.23-11.9)	0.22(0.14-0.32)	5.21(3.41-7.73)	-1.55(-1.95--1.14)	0
Pakistan	12.53(8.53-17.33)	20.23(13.69-27.86)	21.69(14.92-29.52)	14.44(9.87-19.47)	-1.16(-1.27--1.05)	0
Palau	0(0-0)	3.08(0.02-8.75)	0(0-0)	2.53(0.2-5.32)	-0.57(-1.45-0.32)	0.206853
Palestine	0.04(0.03-0.06)	4.3(2.6-6.32)	0.1(0.06-0.15)	2.92(1.75-4.4)	-1.36(-1.68--1.05)	0
Panama	0.07(0.03-0.11)	4.11(1.99-6.61)	0.05(0.02-0.08)	1.03(0.56-1.77)	-4.44(-4.59--4.29)	0
Papua New Guinea	0.46(0.3-0.61)	20.97(14.09-28)	1.08(0.73-1.48)	16.98(11.38-23.18)	-0.69(-0.75--0.63)	0
Paraguay	0.15(0.08-0.23)	6(3.35-9.15)	0.09(0.03-0.19)	1.49(0.41-3.03)	-4.45(-4.57--4.33)	0
Peru	1.04(0.71-1.46)	7.38(5.03-10.37)	0.85(0.52-1.25)	2.38(1.47-3.49)	-3.76(-4.04--3.47)	0
Philippines	5.34(3.47-7.43)	14.62(9.55-20.28)	13.3(8.36-19.64)	13.62(8.59-20.16)	-0.36(-0.62--0.1)	0.007467
Poland	2.75(1.55-4.11)	6.51(3.68-9.71)	1.04(0.66-1.53)	1.8(1.15-2.65)	-4.14(-4.37--3.91)	0
Portugal	0.38(0.14-0.75)	2.93(1.07-5.72)	0.11(0.05-0.18)	0.52(0.26-0.87)	-5.19(-5.56--4.82)	0
Puerto Rico	0.01(0-0.05)	0.39(0-1.28)	0.02(0-0.03)	0.26(0.06-0.51)	-0.84(-1.61--0.08)	0.030991
Qatar	0.05(0.03-0.07)	14.55(10.02-19.9)	0.24(0.16-0.33)	8.2(5.38-11.16)	-1.84(-1.89--1.78)	0
Republic of Korea	7.03(2.86-12.82)	21.11(8.62-38.43)	6.62(4.05-9.84)	7.5(4.62-11.13)	-3.33(-3.43--3.24)	0
Republic of Moldova	0.7(0.45-0.97)	15.13(9.68-21.08)	0.16(0.09-0.26)	3.01(1.63-4.77)	-5.15(-5.28--5.03)	0
Romania	2.03(0.99-3.4)	7.47(3.67-12.46)	0.58(0.35-0.88)	2(1.21-3.02)	-4.22(-4.38--4.05)	0
Russian Federation	8.64(3.82-14.76)	4.82(2.14-8.27)	3.21(1.75-5.29)	1.52(0.82-2.5)	-3.7(-3.82--3.59)	0
Rwanda	1.07(0.73-1.44)	30.67(21.15-41.21)	1.07(0.73-1.46)	14(9.47-19.6)	-2.5(-2.59--2.42)	0
Saint Kitts and Nevis	0(0-0)	2.19(0.5-4.6)	0(0-0)	0.59(0.2-1.07)	-4.19(-4.66--3.72)	0
Saint Lucia	0(0-0.01)	5.13(2.43-8.85)	0.01(0-0.01)	2.24(0.83-4.12)	-2.62(-2.78--2.47)	0
Saint Vincent and the Grenadines	0(0-0.01)	4.35(2.34-7.38)	0(0-0.01)	2.27(0.82-4.5)	-2.06(-2.11--2.01)	0
Samoa	0.03(0.02-0.04)	32.44(21.5-44.96)	0.04(0.02-0.05)	21.72(11.56-32.25)	-1.32(-1.39--1.26)	0
San Marino	0(0-0)	1.81(0.66-3.47)	0(0-0)	0.88(0.45-1.45)	-2.33(-2.6--2.06)	0
Sao Tome and Principe	0.02(0.01-0.02)	25.18(17.03-33.47)	0.02(0.01-0.03)	14.87(9.7-20.67)	-1.67(-1.82--1.51)	0
Saudi Arabia	0.59(0.38-0.86)	6.93(4.43-9.82)	2.29(1.51-3.17)	6.21(4.16-8.5)	-0.48(-0.74--0.21)	0.000467
Senegal	0.8(0.54-1.07)	21.39(14.31-28.49)	1.56(1.08-2.09)	17.06(11.83-22.87)	-0.73(-0.78--0.67)	0
Serbia	1.11(0.59-1.76)	9.62(5.13-15.25)	0.38(0.24-0.6)	2.94(1.82-4.61)	-3.78(-3.88--3.68)	0
Seychelles	0(0-0)	2.84(0.68-5.71)	0(0-0)	1.94(0.61-3.77)	-1.44(-1.8--1.08)	0
Sierra Leone	0.52(0.36-0.7)	22.31(15.37-29.88)	0.94(0.65-1.27)	19.4(13.2-25.96)	-0.45(-0.49--0.41)	0
Singapore	0.38(0.13-0.73)	15.83(5.61-30.05)	0.34(0.16-0.57)	3.95(1.9-6.71)	-4.36(-5.13--3.58)	0
Slovakia	0.25(0.11-0.42)	4.31(1.98-7.26)	0.13(0.08-0.18)	1.58(1-2.28)	-3.24(-3.36--3.12)	0
Slovenia	0.09(0.04-0.15)	3.82(1.88-6.43)	0.04(0.02-0.05)	1.07(0.64-1.59)	-4.03(-4.39--3.68)	0
Solomon Islands	0.1(0.07-0.14)	58.53(38.92-79.73)	0.23(0.15-0.31)	50.04(33.57-67.54)	-0.5(-0.53--0.48)	0
Somalia	0.77(0.54-1.06)	21.35(14.88-29.95)	1.31(0.9-1.78)	14.67(9.95-19.82)	-1.21(-1.25--1.17)	0
South Africa	2.31(1.51-3.43)	9.75(6.4-14.62)	2(1.24-2.95)	3.95(2.47-5.86)	-2.89(-2.98--2.79)	0
South Sudan	0.49(0.32-0.68)	16.86(11.07-23.15)	0.6(0.41-0.81)	12.14(8.21-16.64)	-1.06(-1.1--1.02)	0
Spain	1.3(0.52-2.49)	2.61(1.04-5.02)	0.55(0.31-0.87)	0.64(0.36-1.02)	-4.41(-4.66--4.16)	0
Sri Lanka	2.25(1.49-3.12)	17.17(11.42-23.75)	1.63(0.79-3.01)	6.19(3.01-11.43)	-3.27(-3.38--3.15)	0
Sudan	1.7(1.13-2.31)	14.97(10.06-20.17)	1.99(1.31-2.8)	7.15(4.76-10.05)	-2.55(-2.64--2.45)	0
Suriname	0.02(0.01-0.03)	5.84(2.49-10.07)	0.02(0.01-0.04)	3.68(1.6-6.2)	-1.54(-1.75--1.32)	0
Sweden	0.2(0.05-0.43)	1.45(0.37-3.05)	0.08(0.02-0.16)	0.4(0.1-0.81)	-4.18(-5--3.34)	0
Switzerland	0.21(0.09-0.39)	2.12(0.95-3.95)	0.1(0.06-0.16)	0.62(0.35-0.98)	-3.95(-4.06--3.84)	0
Syrian Arab Republic	0.59(0.36-0.88)	8.42(5.2-12.69)	0.65(0.41-0.94)	4.66(2.93-6.72)	-1.99(-2.43--1.55)	0
Taiwan (Province of China)	2.22(0.81-4.43)	12.35(4.47-24.61)	1.71(1.09-2.5)	4.59(2.9-6.68)	-3.06(-3.45--2.66)	0
Tajikistan	0.53(0.35-0.74)	16.97(11.07-23.77)	0.72(0.47-1)	9.86(6.38-13.76)	-1.9(-2.04--1.75)	0
Thailand	9.32(5.9-12.86)	21.4(13.7-29.56)	8.55(5.5-12.6)	8.42(5.45-12.39)	-2.94(-3--2.88)	0
Timor-Leste	0.09(0.06-0.12)	21.63(14.52-29.31)	0.14(0.07-0.21)	15.36(7.99-22.7)	-1.1(-1.27--0.92)	0
Togo	0.36(0.24-0.49)	22.46(14.98-30.32)	0.89(0.61-1.2)	17.72(11.99-24.15)	-0.77(-0.81--0.72)	0
Tokelau	0(0-0)	2.22(0.13-7.68)	0(0-0)	1.24(0.01-3.33)	-1.89(-2.27--1.5)	0
Tonga	0.01(0.01-0.02)	18.96(12.73-26.72)	0.01(0-0.01)	9.73(5.07-14.83)	-2.19(-2.32--2.06)	0
Trinidad and Tobago	0.03(0-0.06)	2.8(0.5-6.47)	0.04(0.01-0.07)	2(0.65-4.07)	-1.06(-1.18--0.94)	0
Tunisia	0.23(0.15-0.34)	4.04(2.54-5.95)	0.35(0.22-0.52)	2.59(1.64-3.84)	-1.39(-1.64--1.14)	0
Turkey	2.82(1.75-4.29)	6.79(4.18-10.35)	3.34(2.2-4.67)	3.53(2.32-4.94)	-2.22(-2.64--1.79)	0
Turkmenistan	0.12(0.03-0.25)	5.39(1.5-11.2)	0.28(0.15-0.45)	5.81(2.98-9.24)	0.17(-0.01-0.36)	0.069604
Tuvalu	0(0-0)	28.91(19-40.55)	0(0-0)	5.82(3.21-9.52)	-5.11(-5.22--5)	0
Uganda	1.27(0.87-1.72)	16.57(11.31-22.94)	2.35(1.63-3.22)	12.32(8.46-17.08)	-0.96(-1.01--0.9)	0
Ukraine	4.04(1.89-6.93)	6.05(2.87-10.37)	1.72(0.93-2.92)	2.67(1.42-4.47)	-2.67(-2.76--2.58)	0
United Arab Emirates	0.1(0.07-0.15)	8.47(5.49-12.11)	0.61(0.39-0.89)	5.47(3.51-7.85)	-1.7(-2.44--0.94)	1.1e-05
United Kingdom	1.65(0.69-3.13)	2.05(0.86-3.86)	0.77(0.46-1.21)	0.68(0.4-1.07)	-3.52(-3.58--3.45)	0
United Republic of Tanzania	2.15(1.48-2.9)	16.91(11.71-22.92)	4.05(2.8-5.46)	12.7(8.6-17.01)	-0.92(-0.96--0.88)	0
United States of America	5.32(1.98-10.05)	1.75(0.65-3.31)	3.32(1.53-5.83)	0.64(0.29-1.12)	-2.87(-3.3--2.44)	0
United States Virgin Islands	0(0-0)	0.54(0.01-1.48)	0(0-0)	0.4(0.17-0.72)	-0.68(-1.56-0.21)	0.136053
Uruguay	0.15(0.06-0.29)	4.25(1.59-8.11)	0.07(0.03-0.13)	1.45(0.57-2.63)	-3.37(-3.66--3.09)	0
Uzbekistan	1.65(0.99-2.43)	12.8(7.61-18.83)	2.84(1.73-4.04)	9.1(5.49-12.98)	-1.16(-1.31--1.01)	0
Vanuatu	0.03(0.02-0.04)	40.56(27.19-54.64)	0.08(0.05-0.11)	35.7(23.71-48.23)	-0.41(-0.45--0.38)	0
Venezuela (Bolivarian Republic of)	0.36(0.14-0.67)	3.14(1.23-5.83)	0.43(0.23-0.7)	1.41(0.75-2.31)	-2.55(-2.77--2.34)	0
Viet Nam	11.83(7.88-15.92)	27.29(18.13-36.7)	14.04(8.77-20.52)	12.67(7.89-18.48)	-2.49(-2.59--2.39)	0
Yemen	0.79(0.55-1.09)	12.41(8.57-16.99)	1.22(0.79-1.72)	6.02(3.9-8.48)	-2.42(-2.59--2.25)	0
Zambia	0.66(0.45-0.9)	18.92(12.59-25.49)	1.29(0.88-1.78)	14.01(9.49-18.73)	-0.97(-1.02--0.92)	0
Zimbabwe	0.37(0.24-0.5)	7.95(5.19-10.98)	0.63(0.4-0.88)	7.52(4.73-10.53)	-0.19(-0.26--0.11)	2e-06

## Sheet: S7 YLL_204
location	YLLCases1990	ASR YLL1990	YLLCases2021	ASR YLL2021	AAPC	P-value
Afghanistan	104.45(69.28-145.76)	1490.52(1008.76-2074.86)	91.86(59.74-131.48)	770.62(504.55-1107.21)	-2.17(-2.29--2.05)	0
Albania	18.48(13.83-23)	993.7(747.61-1233.81)	9.92(5.75-16.56)	233.56(135.27-388.57)	-4.75(-5.41--4.09)	0
Algeria	20.23(12.09-29.44)	169.7(102.27-246.48)	29.48(16.88-45.92)	83.91(47.99-132.22)	-2.15(-2.52--1.78)	0
American Samoa	0.02(0-0.08)	83.49(0-336.9)	0.03(0-0.09)	69.17(5.76-175.34)	-0.51(-0.9--0.11)	0.011438
Andorra	0.01(0.01-0.02)	21.76(8.78-41.71)	0.01(0-0.01)	4.71(2.34-7.8)	-4.82(-5.1--4.54)	0
Angola	50.95(36.42-68.6)	1237.18(895.41-1650.45)	57.92(35.15-82.59)	466.42(287.13-664.97)	-3.09(-3.55--2.63)	0
Antigua and Barbuda	0.1(0.02-0.23)	186.49(42.54-436.37)	0.1(0.03-0.18)	89.29(31.55-163.62)	-2.39(-3.44--1.33)	1.1e-05
Argentina	56.34(25.67-93.99)	174.27(79.43-290.78)	21.25(11-34.39)	38.82(20.08-62.95)	-4.66(-4.99--4.32)	0
Armenia	5.88(3.39-9.05)	216.96(124.94-335.21)	2.68(1.78-3.74)	63.3(42.08-88.18)	-3.91(-4.93--2.88)	0
Australia	2.07(0.07-5.92)	10.55(0.34-30.22)	2.76(1.64-4.1)	5.97(3.54-8.88)	-1.66(-3.5-0.22)	0.082544
Austria	7.06(3.7-11.7)	60.99(31.92-100.31)	1.44(0.98-1.95)	7.66(5.26-10.35)	-6.66(-7--6.32)	0
Azerbaijan	21.25(8.7-34.2)	426.03(176.89-685.67)	18.59(9.31-30.87)	194.14(98.02-325.45)	-2.62(-2.95--2.28)	0
Bahamas	0.25(0.04-0.58)	152.47(24.14-351.61)	0.34(0.11-0.69)	79.39(24.89-159.5)	-2.03(-2.37--1.7)	0
Bahrain	0.8(0.61-1.01)	440.16(338.01-553.71)	1.35(0.99-1.74)	148.63(108.86-190.32)	-3.59(-4.01--3.16)	0
Bangladesh	660.17(490.23-842.88)	1324.37(993.77-1677.14)	968.36(672.8-1305.85)	691.29(479.88-926.32)	-2.04(-2.57--1.51)	0
Barbados	0.39(0.1-0.86)	141.18(36.58-314.49)	0.42(0.17-0.74)	83.47(33.8-146.35)	-1.7(-2.24--1.16)	0
Belarus	20.66(11.01-33.08)	162(86.64-258.84)	8.47(5.66-11.7)	56.47(37.9-78.09)	-3.53(-4.24--2.81)	0
Belgium	10.43(5.26-17.15)	70.08(35.43-115.6)	2.66(1.82-3.58)	11.19(7.67-15.06)	-5.96(-6.33--5.59)	0
Belize	0.24(0.14-0.38)	255.66(148.2-399.26)	0.41(0.19-0.68)	128.78(59.97-212.88)	-2.14(-2.79--1.48)	0
Benin	23.52(17.92-30.21)	1165.96(889.41-1502.02)	40.84(29.4-53.35)	761.73(555.39-988.54)	-1.35(-1.59--1.11)	0
Bermuda	0.02(0-0.04)	24.31(0-64.7)	0.01(0-0.01)	5.66(1.04-11.26)	-4.53(-4.89--4.17)	0
Bhutan	1.53(1.01-2.09)	594.08(393.33-807.07)	1.06(0.67-1.53)	171.85(109.28-247.45)	-4.27(-4.88--3.66)	0
Bolivia (Plurinational State of)	22.29(14.72-32.87)	643.8(423.26-953.8)	13.75(8.27-21.72)	145.41(87.58-229.75)	-4.86(-5.12--4.59)	0
Bosnia and Herzegovina	13.33(10.16-17.1)	322.42(243.29-411.56)	5.07(3.21-7.94)	82.55(52.38-129.18)	-4.33(-5.1--3.55)	0
Botswana	5.08(3.19-7.19)	880.86(551.32-1246.76)	2.74(1.37-5.04)	181.19(94.5-335.19)	-5.03(-6.18--3.88)	0
Brazil	266.51(151.1-403.98)	269.08(153.29-407.44)	110.95(64.5-168.99)	43.33(25.19-65.9)	-5.81(-6.23--5.38)	0
Brunei Darussalam	0.06(0-0.16)	55.19(3.74-140.08)	0.08(0.02-0.17)	21.91(4.66-44.87)	-3.04(-3.63--2.46)	0
Bulgaria	66.52(36.05-98.11)	561.15(304.19-825.89)	15.39(10.77-23.48)	116.9(81.61-178.67)	-4.96(-5.61--4.31)	0
Burkina Faso	37.31(27.24-47.74)	825.38(599.7-1056.19)	64.01(44.58-85.35)	651.39(460.23-859.39)	-0.77(-0.9--0.64)	0
Burundi	50.33(35.13-67.13)	2047.65(1435.07-2725.5)	51.11(36.55-65.89)	967.2(704.23-1252.87)	-2.41(-2.59--2.24)	0
Cabo Verde	1.14(0.85-1.45)	520.01(386.27-657.98)	1.23(0.8-1.7)	265.47(174.75-365.57)	-2.1(-2.41--1.8)	0
Cambodia	82.36(64.55-101.94)	1751.69(1371.61-2161.97)	124.41(88.77-163.22)	995.88(716.89-1295.38)	-1.81(-1.89--1.73)	0
Cameroon	48.23(33.52-64.9)	1020.14(714.96-1380.39)	109.04(68.37-159.28)	786.33(496.76-1135.75)	-0.84(-0.98--0.69)	0
Canada	4.18(1.15-7.98)	12.85(3.55-24.53)	1.78(0.67-3.23)	2.52(0.95-4.59)	-5.1(-5.54--4.66)	0
Central African Republic	20.66(13.96-28.73)	1691.59(1152.86-2345.45)	33.04(21.24-48.23)	1367.61(905.48-1973.42)	-0.65(-0.75--0.55)	0
Chad	28.77(21.58-37.25)	993.03(740.35-1285.76)	59.78(41.13-83.54)	945.08(652.62-1313.41)	-0.12(-0.42-0.17)	0.408748
Chile	23.54(16.05-31.36)	227.52(154.98-303.38)	10.97(7.29-15.6)	43.36(28.81-61.57)	-5.16(-5.54--4.79)	0
China	10305.85(8029.26-13133.55)	1303.56(1011.07-1661.55)	8018.81(5664.33-10825.58)	390.75(277.38-525.94)	-3.87(-4.09--3.64)	0
Colombia	36.52(22.78-50.59)	195.28(122.15-270.62)	12.58(7.46-19.36)	22.79(13.52-35.07)	-6.84(-7.37--6.31)	0
Comoros	2.68(1.86-3.55)	1286.83(902.31-1685.13)	3.1(2.1-4.09)	614.21(421.14-820.73)	-2.41(-2.64--2.19)	0
Congo	15.57(10.84-21.28)	1396.4(993.73-1871.51)	18.02(11.65-26.39)	618.15(411.56-881.09)	-2.6(-2.92--2.28)	0
Cook Islands	0.01(0-0.04)	96.22(3.16-297.41)	0.01(0-0.02)	22.83(0-62.29)	-4.53(-4.72--4.34)	0
Costa Rica	1.53(0.82-2.23)	84.94(45.64-123.56)	0.94(0.58-1.4)	17.01(10.55-25.38)	-5.28(-5.9--4.66)	0
C么te d'Ivoire	41.64(30.33-56.91)	907.64(669.01-1238.76)	86.19(57.47-118.24)	674.39(454.04-914.85)	-0.94(-1.2--0.68)	0
Croatia	13.16(6.78-21.06)	214.36(110.77-341.81)	2.91(2.08-3.88)	32.97(23.46-44.05)	-5.92(-6.65--5.2)	0
Cuba	12.48(4.75-24.87)	121.47(46.27-242.15)	11.55(5.44-19.47)	61.1(28.91-103.15)	-1.96(-2.67--1.25)	0
Cyprus	0.67(0.29-1.21)	96.32(42.35-173.18)	0.38(0.26-0.52)	19.5(13.46-26.19)	-5.32(-5.78--4.85)	0
Czechia	18.49(9.64-29.81)	134.6(70.08-217)	3.27(2.37-4.38)	15.51(11.25-20.88)	-6.8(-7.38--6.22)	0
Democratic People's Republic of Korea	233.78(170.74-314.19)	1456.72(1055.23-1935.25)	421.96(316.37-554.96)	1270.57(958.9-1669.69)	-0.45(-0.5--0.4)	0
Democratic Republic of the Congo	163.75(113.19-225.39)	1010.92(706.52-1391.03)	317.87(213.47-446.07)	845.38(578.41-1172.07)	-0.59(-0.7--0.48)	0
Denmark	4.23(1.92-7.42)	53.45(24.15-93.52)	1.1(0.66-1.64)	9.12(5.52-13.61)	-5.59(-6.13--5.04)	0
Djibouti	1.38(0.89-1.97)	925.63(601.53-1302.57)	3.26(1.97-5.02)	468.4(289.03-712.58)	-2.26(-2.51--2.02)	0
Dominica	0.2(0.12-0.3)	345.52(196.09-505.84)	0.1(0.05-0.18)	122.34(55.05-215.13)	-3.32(-3.49--3.15)	0
Dominican Republic	13.73(8.45-19.33)	346.22(213.98-487.83)	13.06(4.57-24.19)	127.08(44.43-234.31)	-3.1(-3.69--2.51)	0
Ecuador	16.47(11.08-22.46)	281.29(188.84-383.03)	7.09(4.01-11.04)	42.86(24.32-66.55)	-6.16(-6.88--5.44)	0
Egypt	167.97(101.18-235.97)	603.78(348.47-870.11)	171.19(102.19-246.8)	258.51(153.33-372.45)	-2.96(-3.44--2.48)	0
El Salvador	9.77(7.63-12.1)	313.03(244.56-387.22)	3.5(2.01-5.19)	56.79(32.65-84.24)	-5.39(-5.91--4.87)	0
Equatorial Guinea	3.06(2.09-4.08)	1508.24(1055.16-1995.86)	1.33(0.59-2.36)	242.48(112.33-426.86)	-5.6(-6.46--4.73)	0
Eritrea	25.45(18.4-34.28)	1972.12(1425.84-2649.59)	30.36(20.63-41.8)	999.43(692.58-1362.88)	-2.24(-2.51--1.97)	0
Estonia	1.89(0.72-3.44)	93.24(35.53-170.05)	0.12(0.04-0.25)	4.86(1.53-10.22)	-9.36(-10.24--8.48)	0
Eswatini	2.9(2.05-3.85)	990.5(704.48-1306.48)	3.38(1.67-5.83)	563.37(287.55-970.81)	-1.92(-2.55--1.28)	0
Ethiopia	324.22(241.54-448.99)	1532.23(1146.61-2078.71)	249.23(185.92-324.46)	551.31(411.56-716.38)	-3.25(-3.42--3.07)	0
Fiji	3.2(1.83-4.46)	814.48(469.16-1120.61)	2.17(0.65-4.09)	279.48(84.91-522.77)	-3.51(-3.87--3.14)	0
Finland	1.24(0.19-2.71)	17.75(2.79-38.89)	0.27(0.04-0.62)	2.11(0.29-4.9)	-6.99(-7.85--6.12)	0
France	36.12(16.37-62.16)	45.12(20.45-77.55)	9.97(6.56-14.45)	6.86(4.52-9.87)	-5.9(-6.26--5.55)	0
Gabon	2.91(1.53-4.75)	505.12(267.04-826.44)	2.82(1.54-4.81)	259.98(142.97-440.24)	-1.98(-2.33--1.62)	0
Gambia	3.75(2.7-5.12)	979.49(702.15-1343.81)	9.46(6.57-12.55)	898.66(632.36-1189.98)	-0.26(-1.15-0.63)	0.562955
Georgia	30.39(11.45-50.37)	488.58(184.24-810.78)	11.29(6.73-17.57)	191.76(114.3-297.7)	-3.27(-4.33--2.2)	0
Germany	70.03(34.9-118.57)	56.95(28.42-96.03)	15.9(10.84-22.08)	8.32(5.71-11.54)	-6.08(-6.48--5.68)	0
Ghana	89.46(66.16-116.02)	1273.97(947.91-1665.72)	160.55(110.19-210.58)	861.04(589.92-1126.87)	-1.26(-1.48--1.04)	0
Greece	23.36(11.72-38.05)	156.31(78.06-254.46)	9.02(6.49-11.85)	37.32(27.04-48.79)	-4.55(-4.92--4.17)	0
Greenland	0.02(0-0.05)	45.48(0.24-126.42)	0.01(0-0.03)	14.28(0.55-38.09)	-3.59(-3.86--3.32)	0
Grenada	0.28(0.15-0.45)	413.96(228.94-673.54)	0.15(0.06-0.28)	127.84(50.37-234.47)	-3.79(-4.12--3.45)	0
Guam	0.04(0-0.11)	49.97(0-139.1)	0.08(0.04-0.12)	38.11(17.96-61.82)	-1.01(-2.53-0.54)	0.20149
Guatemala	13.68(10.91-16.41)	351.41(278.92-428.2)	16.37(9.81-23.33)	143.98(86.63-204.91)	-2.93(-3.85--2.01)	0
Guinea	35.91(26.33-46.2)	1049.45(767.68-1365.03)	53.38(36.62-72.41)	886.17(616.34-1197.63)	-0.55(-0.67--0.44)	0
Guinea-Bissau	8.18(5.9-11.21)	1866.93(1341.86-2544.73)	11.55(7.95-15.65)	1375.73(971.84-1812.77)	-0.96(-1.07--0.85)	0
Guyana	3.9(2.22-6.13)	960.77(544.66-1505.1)	2.04(0.91-3.53)	297.61(133.75-516.69)	-3.66(-4.37--2.94)	0
Haiti	57.26(42.67-73.74)	1638(1206.54-2104.37)	79.7(53.36-113.96)	1004.74(668.65-1414.75)	-1.55(-1.7--1.4)	0
Honduras	10.88(8.18-14.02)	477.93(362.35-618.52)	24.04(16.25-32.96)	369.91(250.26-500.91)	-0.83(-1.42--0.23)	0.006438
Hungary	34.52(18.04-56.33)	242.29(126.64-395.83)	4.76(3.29-7.87)	26.38(18.11-43.22)	-7.15(-7.95--6.33)	0
Iceland	0.03(0-0.07)	10.41(0.77-24.4)	0.01(0-0.02)	1.56(0.3-3.49)	-6.36(-6.66--6.06)	0
India	2963.78(2237.83-3663.75)	594.18(446.67-741.91)	4446.33(3249.56-5670.89)	356.62(259.69-455.92)	-1.71(-1.99--1.43)	0
Indonesia	1383.39(1092.13-1723.4)	1297.47(1008.15-1624.78)	1392.76(870.02-2032.86)	549.66(343.68-795.42)	-2.82(-3.02--2.61)	0
Iran (Islamic Republic of)	32.59(24.19-40.7)	117.84(87.39-147.53)	39.65(31-50.19)	48.68(38.08-61.93)	-2.86(-3.18--2.54)	0
Iraq	45.78(31.35-63.24)	527.5(360.9-735.54)	70.03(46.3-102.42)	267.22(177.72-380.83)	-2.13(-2.34--1.92)	0
Ireland	1.21(0.47-2.18)	29.97(11.58-53.54)	0.28(0.15-0.44)	3.46(1.8-5.5)	-6.7(-7.24--6.16)	0
Israel	4.16(2.27-6.74)	86.04(46.91-139.53)	2.69(2.05-3.45)	21.76(16.62-27.86)	-4.39(-5.77--3)	0
Italy	68.41(37.68-106.89)	79.25(43.57-123.75)	25.38(18.55-34.49)	16.83(12.34-22.69)	-4.95(-5.41--4.47)	0
Jamaica	6.08(3.62-8.36)	349.09(207.8-479.37)	3.8(2.06-6.05)	123.16(66.78-196.34)	-2.71(-3.52--1.89)	0
Japan	68.58(13.35-148.19)	40.96(7.97-88.6)	57.99(30.96-89.85)	18.29(9.93-28.2)	-2.43(-2.64--2.22)	0
Jordan	2.25(1.62-3)	149.51(107.86-198.96)	5.25(3.61-7.12)	66.28(46.16-89.68)	-2.69(-3.14--2.24)	0
Kazakhstan	30.7(11.54-55.35)	237.86(89.63-427.99)	31.25(20.87-45.82)	177.5(119.4-258.26)	-0.98(-1.83--0.12)	0.024981
Kenya	53.43(37.58-69.63)	641.64(449.56-835.06)	127.6(91.99-171.54)	548.6(396.12-730.62)	-0.5(-0.66--0.34)	0
Kiribati	0.71(0.55-0.9)	1734.66(1341.22-2198.24)	0.82(0.58-1.12)	993.58(720.14-1362.27)	-1.83(-1.94--1.71)	0
Kuwait	0.8(0.61-1)	97.89(75.17-121.3)	1.98(1.44-2.59)	53.4(39.52-69.29)	-1.86(-3.59--0.11)	0.037488
Kyrgyzstan	18.94(12.7-25.19)	623.33(419.08-832.43)	10.89(7.7-14.52)	203.75(144.11-266.81)	-3.58(-4.14--3.03)	0
Lao People's Democratic Republic	49.78(37-65.76)	2220.72(1647.18-2916.64)	49(29.49-68.2)	978.71(590.05-1351.44)	-2.63(-2.73--2.54)	0
Latvia	8.64(4.57-13.58)	242.24(128.19-380.8)	1.1(0.71-1.7)	30.51(19.56-47.1)	-6.54(-8.19--4.85)	0
Lebanon	3.68(2.2-5.71)	167.71(101.29-260.07)	2.66(1.72-3.84)	42.93(27.66-62.05)	-4.34(-4.88--3.81)	0
Lesotho	7.02(4.94-9.15)	831.04(587.23-1080.53)	12.28(7.79-17.4)	1090.11(699.12-1518.73)	0.87(0.56-1.19)	0
Liberia	11.89(8.88-15.22)	993.38(742.75-1260.41)	19.72(13.54-27.58)	814.73(568.91-1140.05)	-0.65(-0.93--0.36)	1.2e-05
Libya	2.87(1.8-4.41)	137.58(84.71-216.11)	6.79(4.06-10.38)	111.36(67.04-171.77)	-0.7(-1.37--0.03)	0.040374
Lithuania	3.78(1.83-6.21)	84.86(41.13-139.37)	0.85(0.53-1.29)	16.34(10.24-24.53)	-5.44(-6.73--4.14)	0
Luxembourg	0.39(0.17-0.68)	73.03(31.83-128.3)	0.07(0.04-0.11)	6.81(3.85-10.39)	-7.35(-7.92--6.78)	0
Madagascar	110.26(87.14-135.41)	2018.81(1593.75-2510.12)	190.31(133.25-257.62)	1493.52(1049.37-2001.7)	-0.96(-1.28--0.64)	0
Malawi	46.79(35.64-58.52)	1161.68(891.38-1451.91)	78.13(58.21-98.61)	978.96(740.63-1233.26)	-0.52(-0.65--0.39)	0
Malaysia	42.68(19.37-72.88)	438.58(199.42-754.16)	41.36(27.53-58.66)	141.49(93.9-201.13)	-3.45(-3.88--3)	0
Maldives	1.41(1-1.81)	1410.22(1008.03-1802.72)	0.27(0.15-0.44)	70.75(39.19-116.15)	-9.32(-9.67--8.97)	0
Mali	43.76(30.89-56.95)	1026.66(722.68-1347.87)	66.13(46.06-87.96)	687.26(480.98-908.11)	-1.26(-1.42--1.09)	0
Malta	0.27(0.12-0.46)	64.19(28.97-108.87)	0.11(0.08-0.15)	11.71(8.08-16.05)	-5.55(-6.15--4.94)	0
Marshall Islands	0.2(0.14-0.29)	1150.44(765.81-1623.22)	0.31(0.19-0.48)	778.52(492.23-1193.89)	-1.3(-1.46--1.13)	0
Mauritania	12.18(9.07-16.47)	1172.52(872.06-1595.3)	12.95(8.73-18.7)	574.67(391.49-826.79)	-2.32(-2.49--2.15)	0
Mauritius	1.19(0.5-2.01)	149.74(63.52-253.31)	0.66(0.22-1.19)	36.83(12.32-66.65)	-4.38(-5.49--3.25)	0
Mexico	54.5(31.88-78.11)	121.76(71.25-174.52)	39.54(25.7-62.13)	30.47(19.81-47.82)	-4.38(-4.86--3.9)	0
Micronesia (Federated States of)	0.9(0.65-1.2)	1739.84(1249.94-2320.94)	0.62(0.38-0.95)	773.24(484.06-1170.9)	-2.63(-2.73--2.54)	0
Monaco	0.02(0-0.04)	28.21(4.73-58.74)	0.01(0-0.02)	10.41(5.09-17.55)	-3.11(-3.53--2.68)	0
Mongolia	17.32(12.43-22.31)	1663.23(1198.33-2134.45)	14.1(8.79-21.13)	591.83(371.18-881.65)	-3.58(-4.13--3.03)	0
Montenegro	4.44(2.29-6.87)	730.09(376.79-1131.85)	3.71(2.33-6.83)	403.93(255.44-742.68)	-1.83(-2.22--1.43)	0
Morocco	40.53(25.52-59.49)	268.9(169.79-394.5)	38.35(23.3-57.78)	108.81(66.23-161.85)	-2.87(-3.11--2.64)	0
Mozambique	94.56(73.77-118.31)	1505.62(1177.97-1871.53)	191.38(133.1-258.68)	1549.24(1103.7-2066.12)	0.1(-0.05-0.24)	0.191952
Myanmar	554.42(422.12-726.81)	2224.3(1692.55-2903.17)	523.35(364.38-721.94)	1026.44(716.71-1408.28)	-2.49(-2.6--2.37)	0
Namibia	6.08(3.97-8.08)	915.31(600.33-1221.57)	5.34(2.6-9.6)	379.31(188.49-673.91)	-2.78(-3.08--2.47)	0
Nauru	0.01(0-0.03)	149.57(0-603.93)	0.01(0-0.02)	126.93(14.9-286.8)	-0.52(-0.83--0.2)	0.001209
Nepal	75.58(54.9-98.44)	760.44(555.25-994.51)	99.93(67.97-136.82)	418.23(284.03-573.37)	-1.96(-2.11--1.82)	0
Netherlands	10.08(5.03-16.46)	50.77(25.28-82.93)	3.37(2.33-4.71)	9.33(6.45-12.97)	-5.42(-5.97--4.86)	0
New Zealand	0.36(0.01-1.12)	9.33(0.23-28.77)	0.36(0.15-0.61)	4.19(1.74-7.16)	-2.45(-3.18--1.7)	0
Nicaragua	4.75(3.7-5.72)	287.17(223.89-345.46)	4.81(3.23-6.55)	94.77(63.71-129.31)	-3.77(-4.11--3.43)	0
Niger	31.32(21.43-44.22)	1060.26(740.08-1487.77)	74.05(47.45-104.79)	858.89(544.4-1222.88)	-0.66(-0.8--0.53)	0
Nigeria	439.73(301.46-587.73)	973.69(673.27-1295.66)	380.38(262.43-530.58)	391.28(271.81-542.28)	-2.92(-3.02--2.81)	0
Niue	0.01(0-0.02)	392.94(128.08-699.49)	0(0-0)	66.96(6.48-160.4)	-5.58(-5.88--5.27)	0
North Macedonia	11.46(7.18-15.21)	610.36(383.39-818.44)	6.7(4.57-9.41)	210.47(143.65-293.99)	-3.45(-4.02--2.88)	0
Northern Mariana Islands	0.03(0-0.07)	117.87(0-319.2)	0.04(0.02-0.07)	79.01(37.56-139.17)	-1.35(-2.12--0.58)	0.000615
Norway	1.38(0.42-2.61)	20.37(6.24-38.64)	0.27(0.1-0.5)	2.58(0.98-4.66)	-6.68(-7.36--6.01)	0
Oman	2.55(1.6-3.65)	323.66(203.71-467.27)	2.64(1.74-3.69)	105.94(71.44-145.14)	-3.62(-4.46--2.77)	0
Pakistan	343.66(251.5-437.06)	593.3(436.99-752.15)	583.76(426.01-786.86)	441.04(323.01-593.82)	-1.03(-1.32--0.74)	0
Palau	0.01(0-0.03)	100.85(0.39-278.58)	0.02(0-0.03)	71.16(7.14-148.23)	-1.09(-2.15--0.01)	0.047482
Palestine	2(1.32-2.89)	226.1(150.77-322.49)	2.75(1.82-3.79)	104.03(69.02-143.85)	-2.94(-3.33--2.55)	0
Panama	2.4(1.27-3.48)	156.19(82.35-226.18)	1.27(0.64-2.2)	28.68(14.46-49.68)	-5.48(-6.64--4.3)	0
Papua New Guinea	32.84(22.78-44.76)	1737.79(1231.01-2328.04)	66.94(44.69-93.17)	1252.71(851.16-1715.1)	-1.06(-1.18--0.94)	0
Paraguay	8.74(5.08-12.02)	376.06(217.83-518)	4.96(1.32-10.07)	82.38(21.91-166.64)	-4.84(-5.4--4.28)	0
Peru	41.77(31.39-52.4)	322.58(242.38-405.34)	24.72(15.12-37.56)	71.15(43.6-108.34)	-4.62(-5.26--3.96)	0
Philippines	234.97(184.35-286.07)	736.1(578.53-896.43)	444.24(308.69-606.96)	496.56(345.96-675.7)	-1.38(-1.73--1.03)	0
Poland	102.9(62.56-143.05)	238.31(145.04-331.05)	25.16(19.02-34.07)	37.7(28.44-51.01)	-5.98(-6.49--5.47)	0
Portugal	15.71(5.98-28.82)	114.71(43.71-211.21)	2.48(1.31-3.94)	10.38(5.52-16.47)	-7.38(-8.04--6.71)	0
Puerto Rico	0.37(0-1.19)	10.25(0-32.95)	0.28(0.07-0.53)	4.36(1.16-8.26)	-2.46(-3.24--1.67)	0
Qatar	0.62(0.46-0.8)	497.4(370.69-633.3)	1.44(0.98-1.99)	122.99(86.34-161.45)	-4.54(-5.48--3.59)	0
Republic of Korea	115.15(46.84-205.45)	393.39(157.93-698.93)	40.28(26.24-56.77)	44.52(28.92-62.95)	-6.73(-7.1--6.37)	0
Republic of Moldova	33.62(24.93-42.81)	757.01(560.94-964.7)	6.5(4.14-9.58)	110.7(70.5-162.99)	-6.35(-6.96--5.73)	0
Romania	106.51(53.52-162.7)	380.77(191-582.54)	29(19.92-42.7)	81.77(55.9-120.65)	-4.88(-5.48--4.27)	0
Russian Federation	313.09(143.81-504.77)	174.44(80.03-281.39)	103.62(61.99-162.29)	46.27(27.7-72.42)	-4.17(-5.48--2.83)	0
Rwanda	75.25(56.5-98.26)	2473.34(1864.76-3218.32)	55.33(37.38-76.48)	850.62(581.46-1164.63)	-3.4(-3.56--3.23)	0
Saint Kitts and Nevis	0.06(0.01-0.13)	168.37(38.71-352.34)	0.03(0.01-0.05)	37.61(13.11-66.93)	-4.49(-5.1--3.88)	0
Saint Lucia	0.34(0.17-0.55)	391.46(198.03-632.99)	0.28(0.11-0.48)	114.08(47.13-200.34)	-3.84(-4.48--3.19)	0
Saint Vincent and the Grenadines	0.26(0.15-0.4)	360.64(203.79-560.37)	0.2(0.08-0.37)	141.15(53.75-259.01)	-3.04(-3.46--2.62)	0
Samoa	1.08(0.78-1.42)	1244.73(895.21-1613.6)	1.11(0.66-1.58)	749.71(444.78-1055.59)	-1.65(-1.77--1.54)	0
San Marino	0.01(0-0.02)	33.16(11.83-61.85)	0.01(0-0.01)	7.01(3.2-11.98)	-5.13(-5.58--4.68)	0
Sao Tome and Principe	0.5(0.37-0.62)	757(572.3-940.96)	0.54(0.38-0.74)	435.72(316.07-579.93)	-1.71(-2.05--1.38)	0
Saudi Arabia	27.17(18.3-38.37)	407.61(275.23-573.35)	68.39(47.53-93.1)	247.53(177.55-322.02)	-1.72(-2.18--1.26)	0
Senegal	33.69(25.53-43.79)	976.53(744.32-1277.68)	59.44(41.35-79.9)	725.78(502.84-971.87)	-0.98(-1.28--0.68)	0
Serbia	49.26(26.83-73.28)	463.53(249.19-693.97)	17.52(12.04-25.75)	107.54(74.1-157.95)	-4.54(-5.1--3.99)	0
Seychelles	0.05(0.01-0.09)	90.45(26.44-169.04)	0.05(0.02-0.1)	44.37(14.84-83.52)	-2.23(-2.98--1.46)	0
Sierra Leone	20.82(15.24-27.93)	975.33(719.01-1308.04)	34.84(23.63-48)	836.97(572.93-1149.13)	-0.5(-0.62--0.39)	0
Singapore	4.09(1.5-7.22)	171.68(62.61-302.65)	1.36(0.73-2.15)	15.85(8.58-25)	-7.25(-7.97--6.52)	0
Slovakia	11.06(5.64-18.04)	185.44(94.58-299.97)	3.44(2.38-4.59)	37.01(25.56-49.41)	-5.28(-5.74--4.81)	0
Slovenia	2.55(1.31-4.03)	103.1(53.01-162.78)	0.53(0.37-0.75)	11.46(8.01-16.03)	-6.91(-7.55--6.28)	0
Solomon Islands	2.9(1.82-3.87)	2074.41(1402.62-2698.46)	6.37(4.67-8.57)	1734.65(1272.35-2320.41)	-0.61(-0.88--0.34)	9e-06
Somalia	49.93(34.59-69.37)	1889.05(1348.12-2551.6)	82.68(52.25-121.59)	1234.05(808.26-1800.68)	-1.33(-1.5--1.16)	0
South Africa	72.52(51.7-96.89)	308.63(216.3-415.3)	95.19(65.64-129.16)	195.36(134.95-264.89)	-1.55(-2.21--0.88)	6e-06
South Sudan	32.62(22.44-44.59)	1232.65(856.38-1684.75)	38.16(24.7-55.35)	928.94(622.92-1320.65)	-0.91(-1.08--0.73)	0
Spain	31.11(13.69-54.42)	58.97(25.92-103.13)	7.97(5.02-12.02)	7.91(5.02-11.85)	-6.3(-6.77--5.82)	0
Sri Lanka	73.04(59.57-89.01)	675.05(552.31-820.46)	48.66(23.18-89.83)	183.29(87.45-337.9)	-4.38(-5.2--3.55)	0
Sudan	97.01(67.01-131.52)	970.45(669.34-1318.21)	73.04(44.16-110.13)	324.38(195.47-486.52)	-3.58(-3.86--3.3)	0
Suriname	1.16(0.53-1.97)	432.37(196.7-734.28)	1.62(0.73-2.78)	248.03(112.01-424.78)	-1.78(-2.42--1.15)	0
Sweden	2.75(0.71-5.48)	18.41(4.75-36.53)	0.57(0.17-1.1)	2.5(0.74-4.84)	-6.41(-7.28--5.54)	0
Switzerland	3.71(1.69-6.45)	35.53(16.12-61.59)	0.75(0.47-1.1)	3.89(2.45-5.6)	-6.97(-7.41--6.53)	0
Syrian Arab Republic	16.95(11.03-24.32)	285.85(184.24-407.57)	19.8(12.16-28.97)	150.84(94.07-217.88)	-2.04(-2.52--1.57)	0
Taiwan (Province of China)	52.73(21.18-98.27)	329.22(132.36-614.58)	18(13.48-23.98)	44.77(33.5-59.48)	-6.26(-6.99--5.53)	0
Tajikistan	19.7(14.25-25.96)	700.36(506.5-924.41)	23.15(16.18-31.66)	396.62(276.97-537.93)	-1.96(-2.36--1.55)	0
Thailand	211.26(153.56-268.22)	571.16(417.72-722.37)	181.91(118.04-261.42)	177.07(115.77-255.2)	-3.71(-3.99--3.43)	0
Timor-Leste	4.07(3.03-5.24)	1323.89(984.76-1684.07)	7.48(4.09-11.26)	853.92(469.48-1280.45)	-1.42(-1.83--1.01)	0
Togo	14.6(11.37-18.77)	1064(836.98-1366.68)	38.49(26.48-51.49)	907.33(633.59-1210.68)	-0.5(-0.64--0.36)	0
Tokelau	0(0-0)	96.9(5.78-345.6)	0(0-0)	44.29(0.45-112.62)	-2.5(-2.67--2.34)	0
Tonga	0.28(0.2-0.36)	505.96(360.43-654.64)	0.2(0.1-0.3)	244.65(127.83-370.72)	-2.41(-2.72--2.1)	0
Trinidad and Tobago	1.54(0.28-3.49)	180.15(32.47-408.83)	1.79(0.59-3.46)	92.99(30.66-179.3)	-2.11(-2.6--1.62)	0
Tunisia	7.94(5.08-11.79)	158.37(100.95-231.89)	9.1(5.16-15.01)	68.91(39.28-113.54)	-2.65(-2.85--2.46)	0
Turkey	79.58(53.73-112.08)	221.92(150.13-314.05)	67.81(48.17-89.53)	73.12(51.81-96.6)	-3.58(-4.09--3.06)	0
Turkmenistan	3.68(1.01-7.26)	180.11(49.57-355.06)	10.39(5.53-16.94)	235.53(125.79-384.82)	0.83(-0.34-2)	0.164585
Tuvalu	0.11(0.08-0.14)	1503.74(1081.73-1971.5)	0.03(0.01-0.04)	236.42(134.4-358.19)	-5.85(-6.01--5.68)	0
Uganda	77.43(54.96-102.8)	1172.34(839.44-1549.41)	104.46(70.31-144.71)	671.95(457.19-913.8)	-1.8(-2.02--1.58)	0
Ukraine	121.31(60.32-197.42)	170.39(85.01-277.4)	43.82(24.02-74.45)	62.01(33.86-105.76)	-3.45(-4.39--2.51)	0
United Arab Emirates	1.54(1.03-2.15)	265.06(180.13-367.98)	4.58(3.06-6.31)	117.53(82.8-162.89)	-2.69(-4.69--0.65)	0.010016
United Kingdom	32.14(13.88-54.68)	36.73(15.88-62.44)	10.7(7.09-15.23)	8.18(5.43-11.59)	-4.67(-4.85--4.49)	0
United Republic of Tanzania	115.12(89.66-144.12)	1021.77(790.08-1286.49)	152.16(105.88-208.65)	579.27(405.55-790.7)	-1.81(-1.91--1.71)	0
United States of America	76.07(30.35-133.05)	24.76(9.9-43.21)	37.69(18.63-60.88)	6.84(3.4-11.05)	-4.05(-4.73--3.36)	0
United States Virgin Islands	0.03(0-0.08)	31.96(0.69-87.02)	0.02(0.01-0.03)	12.19(5.42-20.98)	-2.83(-3.31--2.36)	0
Uruguay	3.48(1.29-6.35)	93.38(34.65-170.21)	1.02(0.4-1.81)	19.59(7.6-34.4)	-4.98(-5.27--4.69)	0
Uzbekistan	62.37(39.97-87.61)	525.48(335.99-737.51)	62.48(42.38-85.6)	231.52(157.1-316.7)	-2.7(-3.31--2.09)	0
Vanuatu	1.19(0.88-1.58)	1717.99(1295.76-2244.17)	2.5(1.83-3.23)	1298.56(968.81-1659.97)	-0.93(-1.1--0.75)	0
Venezuela (Bolivarian Republic of)	15.18(6.81-26.46)	147.32(66.32-256.21)	18.57(9.65-29.17)	60.67(31.54-95.23)	-2.78(-3.79--1.75)	0
Viet Nam	581.31(423.65-757.85)	1439.36(1050.68-1879.86)	597.36(383.54-825.51)	589.7(379.97-802.54)	-2.86(-2.92--2.81)	0
Yemen	52.05(35.32-73.38)	982.85(657.05-1380.35)	63.15(37.98-99.75)	402.81(240.7-637.76)	-3(-3.19--2.8)	0
Zambia	40.75(30.69-52.77)	1389.39(1049.67-1811.38)	74.25(49.67-101.13)	1010.54(695.06-1350.04)	-1.03(-1.19--0.88)	0
Zimbabwe	23.13(17.53-28.86)	570.48(433.86-716.16)	62.35(44.44-83.42)	840.28(607.61-1106.78)	1.29(0.95-1.63)	0
